# Supplementary material for: Decrease of gene expression diversity during domestication of animals and plants
Source: BMC Evol Biol. 2019 Jan 11;19:19. doi: 10.1186/s12862-018-1340-9 (PMC6330456; doi:10.1186/s12862-018-1340-9)
Supplement: Supplementary file 2 — Table S8. provides the mapping information for the seven pairs. Table S9. provides information about the resequencing data for rice. Table S10. provides the candidate selected genes for rice. Table S11. presents the expression diversity of the seven pairs. (XLSX 149 kb) [file 12862_2018_1340_MOESM2_ESM.xlsx]

## Sheet: Table S8A dog
Supplemental Table S8: The mapping information for the seven organisms (dog ).
Brain tissue
Conndition	Samplename	Depth	Input	Map	Mmap	All_map_ratio
dog	SAMEA1876883	11.741	31907928	28142074	798226	0.882
dog	SAMEA1876876	14.1862	34562710	30241008	954790	0.875
dog	SAMEA1876821	16.7036	41054046	34574320	1005499	0.842
dog	SAMEA1876890	16.634	41590502	34109147	1065163	0.82
dog	SAMEA1876859	17.4215	43109042	36696140	1123125	0.851
wild	SAMEA1876839	13.4912	32377566	27625893	1006911	0.853	discarded
wild	SAMEA1876888	15.2528	37084408	31277476	1104700	0.843
wild	SAMEA1876902	15.263	39334240	30986449	1189382	0.788
wild	SAMEA1876817	17.0581	42698910	35243548	1162203	0.825
wild	SAMEA1876829	16.4883	42913408	34172454	1279687	0.796
wild	SAMEA1876823	17.8565	43659032	36769691	1267660	0.842
Depth is the average coverage depth for the whole genome exons.
Input is the number of the reads as the input of Tophat.
Map is the number of the reads mapped to the genome including the Mutiple mapped reads.
Mmap is the number of the reads which have multiple alignments.
All_map_ratio is the overall read mapping rate.
The lines which was marked with discarded are discarded when caculating the expression diversity to keep the sample number the same for each condition.

## Sheet: Table S8B silkworm
Supplemental Table S8: The mapping information for the seven organisms (silkworm).
silkgland tissue
Conndition	Samplename	Depth	Input	Map	Mmap	All_map_ratio
trimolter	t4	98.3244	49578876	40678918	3032054	0.82
trimolter	t1	83.3562	53734336	41407156	3882202	0.771
trimolter	t3	116.529	59413322	46802072	3029016	0.788
trimolter	t2	128.766	60405606	48974704	3769799	0.811
wild	w4	76.2579	49788768	34056829	4449867	0.684
wild	w2	171.519	55018958	52393164	2901512	0.952
wild	w3	79.7948	57068254	43031274	7524659	0.754
wild	w1	81.1598	62884000	47524167	10569590	0.756
dc1and dc2 are the improved breed of China silkworm.
dj1and dj2 are the improved breed of Japan silkworm.
t1~t4 are theddomesticated breed of the wild silkworm.
w1~w4 are the ancestor of the domesticated silkworm.

## Sheet: Table S8C chicken
Supplemental Table S8: The mapping information for the seven organisms (chicken).
Gastrocnemius tissue
Conndition	Samplename	Map
AA	AA1	3652689	discarded
AA	AA2	3775798
AA	AA3	3852267
AA	AA4	4065219
AA	AA5	4078742
RJF	RJF1	3303229
RJF	RJF2	3353653
RJF	RJF3	3409693
RJF	RJF4	3430308
AA are the domestic breeds which are avian broilers.
RJF are the red jungle fowl which was the wild ancestor of chickens.

## Sheet: Table S8D rice(japonica)
Supplemental Table S8: The mapping information for the seven organisms (rice with japonica as reference genome).
panicle tissue
Conndition	Samplename	Depth	Input	Map	Mmap	All_map_ratio
ARO	P02	23.5898	21314992	19965189	1153398	0.937
ARO	P03	31.8317	30573388	28614800	2729961	0.936
Indica	P11	34.2861	32303772	29339116	620852	0.908
Temj	P06	47.2608	46213958	43649862	4321659	0.945
AUS	P04	42.3864	48751228	45101390	9789165	0.925
Troj	P18	53.4993	49940800	46822471	2050289	0.938
Troj	P17	51.8061	52744530	49178442	7259020	0.932
Troj	P19	59.0572	56550384	52495848	3852508	0.928
AUS	P05	52.2557	57339802	52914090	8734316	0.923
Troj	P20	74.7246	68081422	64354124	1121105	0.945
Indica	P10	77.049	72861286	66717396	1416821	0.916
Indica	P09	75.6361	73238026	67366386	3644538	0.92
Indica	P12	81.0021	76211858	69903937	2073863	0.917
Indica	P08	74.5075	85149694	78063711	14916648	0.917
AUS	P07	94.1952	90913888	83224320	2290067	0.915
Temj	P15	106.026	96360176	93172083	3782426	0.967
Temj	P16	110.665	107420312	103056959	7899843	0.959
Temj	P14	120.285	112581522	108345262	5484097	0.962
ARO	P01	136.752	133911892	125711644	9609174	0.939
Indica	P13	159.864	165335032	152744673	12705834	0.924
RUF	P21	12.7148	13223830	12117423	1741479	0.916
NIV	P32	14.6144	13599022	12239617	387306	0.9
RUF	P25	28.2931	31885592	29026385	5856051	0.91
NIV	P35	36.199	33133022	30295158	899714	0.914
NIV	P31	38.4528	36313416	32672383	968832	0.9
RUF	P30	44.0573	43179948	39668881	3571976	0.919
RUF	P26	51.1704	46692330	43646727	1674549	0.935
NIV	P38	47.692	52192756	49064004	8829905	0.94
NIV	P39	58.7529	55096280	50357138	1395529	0.914
NIV	P40	57.259	57566194	50584455	3255273	0.879
RUF	P29	58.4667	57992800	53117333	4415849	0.916
RUF	P28	55.5432	61285306	56297181	9835716	0.919
NIV	P36	60.2599	63052576	58360180	8684476	0.926
RUF	P22	61.8079	63140868	55290799	2889231	0.876
RUF	P23	60.4688	66346862	59260381	8827493	0.893
RUF	P24	72.6243	78680402	70502886	6817703	0.896
RUF	P27	85.2678	85094130	76803497	2982230	0.903
NIV	P37	70.9114	103499458	95002551	29358275	0.918
NIV	P33	81.7152	114194828	104729124	34060308	0.917
NIV	P34	207.231	206181774	189325436	7103489	0.918
ARO: aromatic
AUS: aus
Indica：indica
Temj:temperate japonica
Troj：tropical japonica
NIV: Oryza nivara
RUF: Oryza rufipogon

## Sheet: Table S8E rice(nivara)
Supplemental Table S8: The mapping information for the seven organisms (with nivara (GCA_000576065.1) as reference genome).
panicle tissue
Conndition	Samplename	Depth	Input	Map	Mmap	All_map_ratio
ARO	P02	18.6125	21314992	19303752	336328	0.906
ARO	P03	24.1129	30573388	27612240	609125	0.903
Indica	P11	27.7551	32303772	29590530	324054	0.916
Temj	P06	34.9399	46213958	40917225	915658	0.885
AUS	P04	33.1143	48751228	43491054	1371752	0.892
Troj	P18	35.9975	49940800	44142754	613140	0.884
Troj	P17	43.3642	52744530	47882739	1341123	0.908
Troj	P19	44.5019	56550384	51125722	1060259	0.904
AUS	P05	42.076	57339802	52470416	1417251	0.915
Troj	P20	55.7264	68081422	61201361	662023	0.899
Indica	P10	63.4142	72861286	67286791	692929	0.923
Indica	P09	63.1862	73238026	67115730	934802	0.916
Indica	P12	66.9892	76211858	70152526	859003	0.92
Indica	P08	57.3999	85149694	75758579	2079055	0.89
AUS	P07	80.5259	90913888	84321586	925522	0.927
Temj	P15	84.2627	96360176	86395504	1266169	0.897
Temj	P16	82.0331	107420312	95604649	1546043	0.89
Temj	P14	95.0217	112581522	100121590	1530943	0.889
ARO	P01	108.746	133911892	119613804	2912423	0.893
Indica	P13	128.139	165335032	149838891	2893660	0.906
RUF	P21	10.2972	13223830	11791430	441379	0.892
NIV	P32	12.01	13599022	12561871	141514	0.924
RUF	P25	22.6521	31885592	27610574	981272	0.866
NIV	P35	29.2258	33133022	31005160	368244	0.936
NIV	P31	29.039	36313416	33507280	344265	0.923
RUF	P30	35.4051	43179948	39527929	716530	0.915
RUF	P26	39.8024	46692330	41507699	612995	0.889
NIV	P38	37.758	52192756	46600343	1510493	0.893
NIV	P39	47.9784	55096280	51264404	557402	0.93
NIV	P40	46.8028	57566194	49716618	737406	0.864
RUF	P29	45.6108	57992800	51562793	1038418	0.889
RUF	P28	43.4999	61285306	54462064	1672368	0.889
NIV	P36	49.4565	63052576	58194898	1397806	0.923
RUF	P22	49.2023	63140868	55199598	808239	0.874
RUF	P23	45.5609	66346862	57919173	1340185	0.873
RUF	P24	57.8297	78680402	68932131	1635038	0.876
RUF	P27	67.1613	85094130	76841487	1040838	0.903
NIV	P37	51.4206	103499458	88060093	3611729	0.851
NIV	P33	66.7724	114194828	99966094	3271087	0.875
NIV	P34	171.016	206181774	193812716	2736700	0.94

## Sheet: Table S8F soybean
Supplemental Table S8: The mapping information for the seven organisms (soybean).
shoot apical meristems tissue
Conndition	Samplename	Depth	Input	Map	Mmap	All_map_ratio
improved cultivar	Sample176	16.9193	26359538	24330223	583399	0.923	discarded
improved cultivar	Sample171	16.0208	29805956	28450064	6418230	0.955
improved cultivar	Sample001	24.9695	36693574	35525990	954248	0.968
improved cultivar	Sample429	25.3583	37801606	36485654	1490117	0.965
improved cultivar	Sample515	28.9783	42906136	41462693	1356249	0.966
improved cultivar	Sample191	29.5235	43698054	41856019	1447868	0.958
improved cultivar	Sample315	31.2367	46062928	44797879	1195742	0.973
improved cultivar	Sample172	38.4601	56971364	55083928	1873222	0.967
improved cultivar	Sample616	34.8342	57358832	54667474	6963897	0.953
improved cultivar	Sample544	39.344	59216370	57052453	1234266	0.963
improved cultivar	Sample433	43.4217	68130526	65585739	5273640	0.963
landrace	Sample103	12.7211	18501842	17880330	864907	0.966	discarded
landrace	Sample108	14.285	22263808	21226864	2670922	0.953	discarded
landrace	Sample089	22.2401	33951062	32560922	2413472	0.959	discarded
landrace	Sample359	23.9158	35502510	34028059	1617787	0.958	discarded
landrace	Sample051	28.7441	43140562	41516644	1112076	0.962
landrace	Sample050	32.7402	49658372	47684429	2488471	0.96
landrace	Sample212	33.7689	50566810	48567523	2674384	0.96
landrace	Sample082	38.428	62129408	59326640	5887808	0.955
landrace	Sample358	40.3312	63730466	61171443	5380093	0.96
landrace	Sample438	42.103	65714648	62555673	5430272	0.952
landrace	Sample081	45.0023	67009876	64499738	1397433	0.963
landrace	Sample071	46.8185	70973216	68191624	2032810	0.961
landrace	Sample131	50.6662	76278582	72943256	2060230	0.956
landrace	Sample076	75.6352	118705206	114037227	4734775	0.961
wild	Sample250	20.158	32256236	29622590	3050212	0.918
wild	Sample236	23.1363	37479910	35216599	4254407	0.94
wild	Sample241	23.9648	38412868	35193255	3178941	0.916
wild	Sample244	25.8895	40408352	37284737	2204129	0.923
wild	Sample243	26.2104	41104662	38160850	2998417	0.928
wild	Sample248	26.7771	41297774	39352639	3295880	0.953
wild	Sample253	27.7368	44181098	41751900	4533729	0.945
wild	Sample247	33.9475	56482332	53450640	7199240	0.946
wild	Sample264	37.7655	57549710	54805589	3222328	0.952
wild	Sample262	41.493	63174816	59599173	2922060	0.943

## Sheet: Table S8G maize
Supplemental Table S8: The mapping information for the seven organisms (maize).
ear tissues of maize after merging
Conndition	Samplename	Depth	Input	Map	Mmap	All_map_ratio
maize	W22	8.19972	13773969	11324958	877056	0.822
maize	B73	10.1957	15716774	14186265	1013909	0.903
maize	Mo17	10.3842	18057438	14318518	1140282	0.793
maize	Oh43	10.3703	18110259	14327163	1177746	0.791
maize	CML103	11.0076	19191674	15081043	1174315	0.786
maize	Ki3	11.5275	20793749	15979493	1299158	0.768
teosinte	TIL01	6.70777	12660553	9193459	746878	0.726	discarded
teosinte	TIL05	8.77944	15506313	12170360	984333	0.785	discarded
teosinte	TIL09	9.34424	16489431	12792296	1022213	0.776	discarded
teosinte	TIL25	9.47797	16836167	13110236	1093503	0.779
teosinte	TIL03	9.52522	16910843	13215861	1017339	0.782
teosinte	TIL11	10.2538	17509237	13951868	1059551	0.797
teosinte	TIL15	10.413	17839397	14147127	1068274	0.793
teosinte	TIL14	10.7641	18290732	14735337	1132369	0.806
teosinte	TIL10	10.8443	18581989	14821212	1122256	0.798
ear tissues of maize whithout merging
Conndition	Samplename	Depth	Input	Map	Mmap	All_map_ratio
maize	SAMN03082051	3.24876	5707947	4516995	366301	0.791
maize	SAMN03082028	4.29536	7492416	5960232	485561	0.796
maize	SAMN03082022	4.8656	7546710	6770481	486147	0.897
maize	SAMN03082026	4.14703	7869880	5890265	495771	0.748
maize	SAMN03082024	4.59625	8026614	6300683	491230	0.785
maize	SAMN03082030	4.59777	8043472	6376708	528973	0.793
maize	SAMN03082050	4.94871	8066022	6799977	508317	0.843
maize	SAMN03081730	5.34073	8170064	7406307	525244	0.907
maize	SAMN03082029	5.7698	10066787	7940552	644643	0.789
maize	SAMN03082027	6.0861	10565022	8349617	651667	0.79
maize	SAMN03082023	6.41609	11165060	8770961	679010	0.786
maize	SAMN03082025	7.37968	12923869	10079109	800378	0.78
teosinte	SAMN03082032	3.28488	6256693	4522996	365257	0.723
teosinte	SAMN03082031	3.42075	6403860	4662794	379764	0.728
teosinte	SAMN03082037	3.77341	7047417	5165369	426324	0.733
teosinte	SAMN03082034	3.93115	7335864	5555551	422117	0.757
teosinte	SAMN03082036	4.41736	7646034	6088937	476184	0.796
teosinte	SAMN03082035	4.35965	7860279	6073393	506417	0.773
teosinte	SAMN03082048	4.37424	7878257	6096466	489218	0.774
teosinte	SAMN03082047	4.58856	7926318	6280126	483583	0.792
teosinte	SAMN03082043	4.67146	7936051	6399001	500590	0.806
teosinte	SAMN03082041	5.08625	8625639	6905301	517347	0.801
teosinte	SAMN03082042	5.16667	8883598	7038363	540068	0.792
teosinte	SAMN03082039	5.25346	8957382	7146466	530888	0.798
teosinte	SAMN03082049	5.10116	8957910	7005670	602107	0.782
teosinte	SAMN03082038	5.57196	9442014	7618685	593783	0.807
teosinte	SAMN03082033	5.59447	9574979	7651430	592439	0.799
teosinte	SAMN03082040	5.59259	9624607	7665481	588549	0.796
teosinte	SAMN03082046	5.82833	9913079	7859552	582822	0.793
teosinte	SAMN03082044	6.08979	10354681	8327108	629331	0.804
leaf tissues of maize after merging
Conndition	Samplename	Depth	Input	Map	Mmap	All_map_ratio
maize	W22	8.06411	13411292	10816681	948399	0.807
maize	CML103	8.19983	14324518	10979897	875449	0.767
maize	B73	11.29	16842528	15026948	1138312	0.892
maize	Oh43	10.779	18480217	14375573	1185194	0.778
maize	Mo17	10.8217	18528065	14407384	1179184	0.778
maize	Ki3	11.0552	19305043	14831123	1197545	0.768
teosinte	TIL03	5.47705	9021984	7235370	591894	0.802	discarded
teosinte	TIL01	6.65055	12044007	8779675	764808	0.729	discarded
teosinte	TIL05	10.4784	17349570	13846346	1134926	0.798	discarded
teosinte	TIL25	10.5603	17731463	14037749	1187304	0.792
teosinte	TIL11	11.0459	18243497	14619613	1170611	0.801
teosinte	TIL09	11.2502	18394982	14880132	1188725	0.809
teosinte	TIL14	11.5139	19031416	15322709	1318975	0.805
teosinte	TIL15	11.9495	20013556	15912794	1271184	0.795
teosinte	TIL10	12.8558	21075132	16966591	1382853	0.805
leaf tissues of maize without merging
Conndition	Samplename	Depth	Input	Map	Mmap	All_map_ratio
maize	SAMN03081718	2.88653	5142668	3966360	411545	0.771
maize	SAMN03081921	3.69515	6436660	4941951	401227	0.768
maize	SAMN03081909	5.08716	7610279	6739814	510190	0.886
maize	SAMN03081925	4.51475	7887858	6031297	471602	0.765
maize	SAMN03081964	5.19254	8268624	6844909	533996	0.828
maize	SAMN03081941	4.98617	8549312	6644286	543575	0.777
maize	SAMN03081939	5.04594	8556388	6735837	553328	0.787
maize	SAMN03081914	6.24715	9232249	8279642	624176	0.897
maize	SAMN03081930	5.34639	9364220	7161684	570338	0.765
maize	SAMN03081942	5.80836	9930905	7724241	635072	0.778
maize	SAMN03081936	5.70867	9940823	7661319	624044	0.771
maize	SAMN03081940	5.7854	9971677	7664187	624255	0.769
teosinte	SAMN03081943	2.5109	4579205	3343458	307859	0.73
teosinte	SAMN03081953	4.23058	6942305	5594832	458450	0.806
teosinte	SAMN03081946	4.27889	7107811	5640437	470864	0.794
teosinte	SAMN03081962	4.4587	7415022	5914249	495390	0.798
teosinte	SAMN03081944	4.14034	7464802	5431125	454523	0.728
teosinte	SAMN03081950	5.24805	8649762	6931710	546461	0.801
teosinte	SAMN03081961	5.16631	8656818	6881814	559088	0.795
teosinte	SAMN03081957	5.34537	8852291	7105230	603273	0.803
teosinte	SAMN03081945	5.47705	9021984	7235370	591894	0.802
teosinte	SAMN03081949	6.03309	9745220	7941366	638602	0.815
teosinte	SAMN03081951	6.05799	9910073	8000091	658517	0.807
teosinte	SAMN03081958	6.17355	10179125	8210243	710963	0.807
teosinte	SAMN03081947	6.21241	10241759	8199467	661241	0.801
teosinte	SAMN03081963	6.10204	10316441	8116769	688378	0.787
teosinte	SAMN03081952	6.81	11165059	8959648	715385	0.802
teosinte	SAMN03081954	6.815	11301192	9017279	709383	0.798
teosinte	SAMN03081959	6.79274	11356738	9023373	708195	0.795
stem tissues of maize after megring
Conndition	Samplename	Depth	Input	Map	Mmap	All_map_ratio
maize	CML103	7.41028	13281849	10047206	759842	0.756
maize	W22	8.4536	13898133	11303360	886768	0.813
maize	Oh43	9.63696	16476498	12899245	1050793	0.783
maize	Mo17	9.81428	16841362	13178320	1027730	0.782
maize	B73	11.2621	16853259	15101165	1062974	0.896
maize	Ki3	9.72683	17151956	13081467	1026344	0.763
teosinte	TIL03	5.1426	8360444	6785514	532339	0.812	discarded
teosinte	TIL01	7.27847	13330249	9615476	757163	0.721	discarded
teosinte	TIL25	8.94476	15228516	11903818	914950	0.782	discarded
teosinte	TIL14	9.18231	15289859	12129831	971723	0.793
teosinte	TIL15	9.6911	16457083	12889168	996246	0.783
teosinte	TIL05	9.96297	16859735	13308922	1009818	0.789
teosinte	TIL09	10.2668	17101929	13683694	1106020	0.8
teosinte	TIL11	10.5052	17518115	13927306	1066088	0.795
teosinte	TIL10	11.485	19453778	15359950	1109741	0.79
stem tissues of maize without megring
Conndition	Samplename	Depth	Input	Map	Mmap	All_map_ratio
maize	SAMN03081668	3.46682	6289074	4716106	352061	0.75
maize	SAMN03081715	4.07301	6506429	5441124	418677	0.836
maize	SAMN03081932	3.95781	6992775	5324844	403465	0.761
maize	SAMN03081717	4.37986	7391704	5855449	465762	0.792
maize	SAMN03081666	5.1988	7807626	6987497	484676	0.895
maize	SAMN03081678	4.76942	8134595	6377160	510066	0.784
maize	SAMN03081676	4.73662	8156756	6359635	498325	0.78
maize	SAMN03081672	4.62748	8212775	6229564	486816	0.759
maize	SAMN03081680	4.86704	8341903	6514319	538056	0.781
maize	SAMN03081674	5.08411	8684606	6811197	527603	0.784
maize	SAMN03081670	5.11598	8939181	6844651	537201	0.766
maize	SAMN03081931	6.08072	9045633	8105470	575522	0.896
teosinte	SAMN03081684	3.09357	5665417	4091804	328634	0.722
teosinte	SAMN03081704	3.79014	6339642	5007866	407025	0.79
teosinte	SAMN03081712	4.09061	6924555	5437516	411075	0.785
teosinte	SAMN03081694	4.29856	7264980	5760243	463672	0.793
teosinte	SAMN03081682	4.18308	7664832	5517577	426309	0.72
teosinte	SAMN03081708	4.79354	8153104	6331685	479643	0.777
teosinte	SAMN03081700	4.97133	8256832	6578654	494676	0.797
teosinte	SAMN03081714	4.86378	8303961	6459735	502777	0.778
teosinte	SAMN03081710	4.92659	8303979	6550540	514030	0.789
teosinte	SAMN03081688	4.94596	8310463	6601585	500099	0.794
teosinte	SAMN03081686	5.1426	8360444	6785514	532339	0.812
teosinte	SAMN03081690	5.0222	8549272	6700245	507356	0.784
teosinte	SAMN03081706	5.39812	8950217	7116022	563158	0.795
teosinte	SAMN03081702	5.54296	9261283	7341755	567044	0.793
teosinte	SAMN03081696	5.54936	9376232	7373425	515430	0.786
teosinte	SAMN03081692	5.98402	9836949	7916458	642111	0.805
teosinte	SAMN03081698	5.97947	10077546	7979086	592944	0.792

## Sheet: Table S8H cotton
Supplemental Table S8: The mapping information for the seven organisms (cotton).
leaf tissues of upland cotton
Conndition	Samplename	Depth	Input	Map	Mmap	All_map_ratio
dome	D3	22.4473	18108890	16485940	2733316	0.91	discarded
dome	D40	26.3311	24637850	22061098	5395554	0.895	discarded
dome	D39	29.7524	26498626	23656500	4864767	0.893	discarded
dome	D6	34.3933	28848060	26306378	4391247	0.912	discarded
dome	D21	34.0531	29244158	26401714	4882049	0.903	discarded
dome	D22	33.7654	29324926	25730603	5118278	0.877	discarded
dome	D23	35.2348	29391288	26532100	4652213	0.903	discarded
dome	D27	33.5142	30142808	27236808	6299891	0.904	discarded
dome	D15	35.0732	30532310	27640778	5609776	0.905	discarded
dome	D25	32.7658	30972920	27698609	7326653	0.894	discarded
dome	D17	37.7572	30990522	28051835	4334390	0.905	discarded
dome	D34	36.6581	31293424	28210890	5442695	0.901	discarded
dome	D26	36.9111	31469948	28432100	5388982	0.903	discarded
dome	D35	36.2884	31757902	28661010	5879271	0.902	discarded
dome	D19	37.1915	31811220	28678616	5254583	0.902	discarded
dome	D29	36.883	32039650	29157395	5827458	0.91	discarded
dome	D11	39.0563	32479106	29442386	5157095	0.907	discarded
dome	D8	39.7887	32608516	29720975	4488223	0.911	discarded
dome	D31	38.8878	32626200	29581273	5078449	0.907	discarded
dome	D32	36.6819	32756706	29618424	6840689	0.904	discarded
dome	D5	40.301	32772320	29861645	4315326	0.911	discarded
dome	D14	39.9433	32860860	30106138	4946200	0.916	discarded
dome	D20	38.735	33319238	30091784	5748115	0.903	discarded
dome	D28	39.7405	33630576	30533613	5215716	0.908	discarded
dome	D30	40.0767	33760080	30496101	5030962	0.903	discarded
dome	D10	41.2882	34027496	31072443	4964460	0.913	discarded
dome	D18	38.6829	34341732	31174435	6956011	0.908	discarded
dome	D12	42.255	34453322	31572145	5074924	0.916	discarded
dome	D24	40.0065	34581982	31210223	6154165	0.902	discarded
dome	D16	40.4661	35448480	32177925	6369472	0.908	discarded
dome	D4	42.9424	35609404	32469335	5265921	0.912
dome	D1	41.8568	35633748	32385526	6183788	0.909
dome	D38	42.6599	35985874	32436732	5704442	0.901
dome	D33	43.0494	36721196	33137067	6102063	0.902
dome	D9	45.2127	37021768	33724661	5601288	0.911
dome	D36	41.0056	37465696	33300660	7193411	0.889
dome	D13	46.9282	37587766	34338646	4969401	0.914
dome	D7	44.2995	37968696	34666365	6676892	0.913
dome	D37	43.1888	40336526	36278294	9122617	0.899
dome	D2	55.4877	46357906	42220238	7135091	0.911
wild	W9	35.3369	30162942	27096022	5076436	0.898
wild	W1	38.1323	30868954	27982583	4333205	0.906
wild	W3	39.1779	31622562	28442049	4261032	0.899
wild	W8	40.3395	32543408	29505305	4656715	0.907
wild	W4	41.3665	33457908	30118772	4868441	0.9
wild	W10	42.6223	33709662	30392325	4801218	0.902
wild	W6	41.5838	33744948	30350488	4540514	0.899
wild	W7	41.3313	33976710	30660720	5233137	0.902
wild	W5	40.6233	34004514	30510940	4531917	0.897
wild	W2	40.9707	34126888	30869226	4785184	0.905

## Sheet: Table S9
Supplemental Table 9: Information about the resequencing data for rice.
BioSample In NCBI	Country	Mbases	Mbytes	SRA number in NCBI	Subspecies	InsertSize	LibraryLayout	Type
SAMEA2570010	Iran	455	326	ERR625755	Aromatic (basmati/sandri type)	500	PAIRED	domesticated
SAMEA2570010	Iran	413	303	ERR625756	Aromatic (basmati/sandri type)	500	PAIRED	domesticated
SAMEA2570010	Iran	426	316	ERR625757	Aromatic (basmati/sandri type)	500	PAIRED	domesticated
SAMEA2570010	Iran	449	324	ERR625758	Aromatic (basmati/sandri type)	500	PAIRED	domesticated
SAMEA2570010	Iran	436	318	ERR625759	Aromatic (basmati/sandri type)	500	PAIRED	domesticated
SAMEA2570010	Iran	455	319	ERR625761	Aromatic (basmati/sandri type)	500	PAIRED	domesticated
SAMEA2570010	Iran	440	311	ERR625762	Aromatic (basmati/sandri type)	500	PAIRED	domesticated
SAMEA2570010	Iran	446	322	ERR625763	Aromatic (basmati/sandri type)	500	PAIRED	domesticated
SAMEA2570010	Iran	453	324	ERR625764	Aromatic (basmati/sandri type)	500	PAIRED	domesticated
SAMEA2570010	Iran	446	323	ERR625765	Aromatic (basmati/sandri type)	500	PAIRED	domesticated
SAMEA2570010	Iran	434	318	ERR625766	Aromatic (basmati/sandri type)	500	PAIRED	domesticated
SAMEA2570010	Iran	444	327	ERR625767	Aromatic (basmati/sandri type)	500	PAIRED	domesticated
SAMEA2570010	Iran	444	311	ERR625768	Aromatic (basmati/sandri type)	500	PAIRED	domesticated
SAMEA2570010	Iran	436	314	ERR625760	Aromatic (basmati/sandri type)	500	PAIRED	domesticated
SAMEA2570015	Japan	548	394	ERR625843	Aromatic (basmati/sandri type)	500	PAIRED	domesticated
SAMEA2570015	Japan	580	410	ERR625839	Aromatic (basmati/sandri type)	500	PAIRED	domesticated
SAMEA2570015	Japan	520	375	ERR625840	Aromatic (basmati/sandri type)	500	PAIRED	domesticated
SAMEA2570015	Japan	537	391	ERR625841	Aromatic (basmati/sandri type)	500	PAIRED	domesticated
SAMEA2570015	Japan	561	398	ERR625842	Aromatic (basmati/sandri type)	500	PAIRED	domesticated
SAMEA2570015	Japan	550	391	ERR625844	Aromatic (basmati/sandri type)	500	PAIRED	domesticated
SAMEA2570015	Japan	564	391	ERR625845	Aromatic (basmati/sandri type)	500	PAIRED	domesticated
SAMEA2570015	Japan	556	388	ERR625846	Aromatic (basmati/sandri type)	500	PAIRED	domesticated
SAMEA2570015	Japan	559	399	ERR625847	Aromatic (basmati/sandri type)	500	PAIRED	domesticated
SAMEA2570015	Japan	567	399	ERR625848	Aromatic (basmati/sandri type)	500	PAIRED	domesticated
SAMEA2570015	Japan	554	395	ERR625849	Aromatic (basmati/sandri type)	500	PAIRED	domesticated
SAMEA2570015	Japan	543	392	ERR625850	Aromatic (basmati/sandri type)	500	PAIRED	domesticated
SAMEA2570015	Japan	554	405	ERR625851	Aromatic (basmati/sandri type)	500	PAIRED	domesticated
SAMEA2570015	Japan	553	383	ERR625852	Aromatic (basmati/sandri type)	500	PAIRED	domesticated
SAMEA2570017	Japan	624	429	ERR625873	Aromatic (basmati/sandri type)	500	PAIRED	domesticated
SAMEA2570017	Japan	609	419	ERR625880	Aromatic (basmati/sandri type)	500	PAIRED	domesticated
SAMEA2570017	Japan	629	443	ERR625867	Aromatic (basmati/sandri type)	500	PAIRED	domesticated
SAMEA2570017	Japan	578	414	ERR625868	Aromatic (basmati/sandri type)	500	PAIRED	domesticated
SAMEA2570017	Japan	595	432	ERR625869	Aromatic (basmati/sandri type)	500	PAIRED	domesticated
SAMEA2570017	Japan	621	438	ERR625870	Aromatic (basmati/sandri type)	500	PAIRED	domesticated
SAMEA2570017	Japan	604	432	ERR625871	Aromatic (basmati/sandri type)	500	PAIRED	domesticated
SAMEA2570017	Japan	605	427	ERR625872	Aromatic (basmati/sandri type)	500	PAIRED	domesticated
SAMEA2570017	Japan	610	423	ERR625874	Aromatic (basmati/sandri type)	500	PAIRED	domesticated
SAMEA2570017	Japan	616	438	ERR625875	Aromatic (basmati/sandri type)	500	PAIRED	domesticated
SAMEA2570017	Japan	627	438	ERR625876	Aromatic (basmati/sandri type)	500	PAIRED	domesticated
SAMEA2570017	Japan	615	438	ERR625877	Aromatic (basmati/sandri type)	500	PAIRED	domesticated
SAMEA2570017	Japan	603	434	ERR625878	Aromatic (basmati/sandri type)	500	PAIRED	domesticated
SAMEA2570017	Japan	615	446	ERR625879	Aromatic (basmati/sandri type)	500	PAIRED	domesticated
SAMEA2570041	Iran	318	236	ERR626248	Aromatic (basmati/sandri type)	500	PAIRED	domesticated
SAMEA2570041	Iran	318	240	ERR626249	Aromatic (basmati/sandri type)	500	PAIRED	domesticated
SAMEA2570041	Iran	329	250	ERR626250	Aromatic (basmati/sandri type)	500	PAIRED	domesticated
SAMEA2570041	Iran	318	237	ERR626251	Aromatic (basmati/sandri type)	500	PAIRED	domesticated
SAMEA2570041	Iran	342	257	ERR626252	Aromatic (basmati/sandri type)	500	PAIRED	domesticated
SAMEA2570041	Iran	341	254	ERR626253	Aromatic (basmati/sandri type)	500	PAIRED	domesticated
SAMEA2570041	Iran	334	243	ERR626254	Aromatic (basmati/sandri type)	500	PAIRED	domesticated
SAMEA2570041	Iran	327	240	ERR626255	Aromatic (basmati/sandri type)	500	PAIRED	domesticated
SAMEA2570041	Iran	361	268	ERR626256	Aromatic (basmati/sandri type)	500	PAIRED	domesticated
SAMEA2570041	Iran	362	267	ERR626257	Aromatic (basmati/sandri type)	500	PAIRED	domesticated
SAMEA2570041	Iran	324	242	ERR626258	Aromatic (basmati/sandri type)	500	PAIRED	domesticated
SAMEA2570041	Iran	335	253	ERR626259	Aromatic (basmati/sandri type)	500	PAIRED	domesticated
SAMEA2570041	Iran	292	221	ERR626260	Aromatic (basmati/sandri type)	500	PAIRED	domesticated
SAMEA2570041	Iran	316	230	ERR626261	Aromatic (basmati/sandri type)	500	PAIRED	domesticated
SAMEA2570046	India	554	390	ERR626324	Aromatic (basmati/sandri type)	500	PAIRED	domesticated
SAMEA2570046	India	548	392	ERR626325	Aromatic (basmati/sandri type)	500	PAIRED	domesticated
SAMEA2570046	India	543	382	ERR626327	Aromatic (basmati/sandri type)	500	PAIRED	domesticated
SAMEA2570046	India	583	416	ERR626328	Aromatic (basmati/sandri type)	500	PAIRED	domesticated
SAMEA2570046	India	583	410	ERR626329	Aromatic (basmati/sandri type)	500	PAIRED	domesticated
SAMEA2570046	India	553	380	ERR626330	Aromatic (basmati/sandri type)	500	PAIRED	domesticated
SAMEA2570046	India	561	389	ERR626331	Aromatic (basmati/sandri type)	500	PAIRED	domesticated
SAMEA2570046	India	609	432	ERR626332	Aromatic (basmati/sandri type)	500	PAIRED	domesticated
SAMEA2570046	India	610	425	ERR626333	Aromatic (basmati/sandri type)	500	PAIRED	domesticated
SAMEA2570046	India	542	385	ERR626334	Aromatic (basmati/sandri type)	500	PAIRED	domesticated
SAMEA2570046	India	573	411	ERR626335	Aromatic (basmati/sandri type)	500	PAIRED	domesticated
SAMEA2570046	India	541	392	ERR626336	Aromatic (basmati/sandri type)	500	PAIRED	domesticated
SAMEA2570046	India	523	359	ERR626337	Aromatic (basmati/sandri type)	500	PAIRED	domesticated
SAMEA2570046	India	575	417	ERR626326	Aromatic (basmati/sandri type)	500	PAIRED	domesticated
SAMEA2567516	India	1085	741	ERR616320	Indica	500	PAIRED	domesticated
SAMEA2567516	India	1056	763	ERR616321	Indica	500	PAIRED	domesticated
SAMEA2567516	India	695	515	ERR616322	Indica	500	PAIRED	domesticated
SAMEA2567516	India	437	278	ERR616323	Indica	500	PAIRED	domesticated
SAMEA2567516	India	459	296	ERR616324	Indica	500	PAIRED	domesticated
SAMEA2567516	India	453	291	ERR616325	Indica	500	PAIRED	domesticated
SAMEA2567655	Bangladesh	1252	902	ERR615181	Indica	500	PAIRED	domesticated
SAMEA2567655	Bangladesh	1288	863	ERR615182	Indica	500	PAIRED	domesticated
SAMEA2567655	Bangladesh	1118	787	ERR615183	Indica	500	PAIRED	domesticated
SAMEA2567655	Bangladesh	1091	769	ERR615184	Indica	500	PAIRED	domesticated
SAMEA2567655	Bangladesh	1094	773	ERR615185	Indica	500	PAIRED	domesticated
SAMEA2567670	Bangladesh	1314	868	ERR615303	Indica	500	PAIRED	domesticated
SAMEA2567670	Bangladesh	729	562	ERR615304	Indica	500	PAIRED	domesticated
SAMEA2567670	Bangladesh	1185	834	ERR615305	Indica	500	PAIRED	domesticated
SAMEA2567670	Bangladesh	721	493	ERR615306	Indica	500	PAIRED	domesticated
SAMEA2567670	Bangladesh	679	466	ERR615307	Indica	500	PAIRED	domesticated
SAMEA2567670	Bangladesh	599	416	ERR615308	Indica	500	PAIRED	domesticated
SAMEA2567689	Bangladesh	574	394	ERR615446	Indica	500	PAIRED	domesticated
SAMEA2567689	Bangladesh	602	404	ERR615447	Indica	500	PAIRED	domesticated
SAMEA2567689	Bangladesh	764	484	ERR615448	Indica	500	PAIRED	domesticated
SAMEA2567689	Bangladesh	833	586	ERR615449	Indica	500	PAIRED	domesticated
SAMEA2567689	Bangladesh	859	590	ERR615450	Indica	500	PAIRED	domesticated
SAMEA2567689	Bangladesh	843	580	ERR615451	Indica	500	PAIRED	domesticated
SAMEA2567752	Bangladesh	1857	1282	ERR616043	Indica	500	PAIRED	domesticated
SAMEA2567752	Bangladesh	1415	1013	ERR616044	Indica	500	PAIRED	domesticated
SAMEA2567752	Bangladesh	1365	974	ERR616045	Indica	500	PAIRED	domesticated
SAMEA2567752	Bangladesh	1457	1031	ERR616046	Indica	500	PAIRED	domesticated
SAMEA2567752	Bangladesh	1418	1005	ERR616047	Indica	500	PAIRED	domesticated
SAMEA2567752	Bangladesh	1748	1271	ERR616041	Indica	500	PAIRED	domesticated
SAMEA2567752	Bangladesh	1756	1291	ERR616042	Indica	500	PAIRED	domesticated
SAMEA2567770	Bangladesh	1397	1005	ERR616166	Indica	500	PAIRED	domesticated
SAMEA2567770	Bangladesh	1405	1023	ERR616167	Indica	500	PAIRED	domesticated
SAMEA2567770	Bangladesh	1450	982	ERR616168	Indica	500	PAIRED	domesticated
SAMEA2567770	Bangladesh	1430	1006	ERR616169	Indica	500	PAIRED	domesticated
SAMEA2567770	Bangladesh	1421	997	ERR616170	Indica	500	PAIRED	domesticated
SAMEA2567770	Bangladesh	1438	1001	ERR616171	Indica	500	PAIRED	domesticated
SAMEA2567770	Bangladesh	1454	1015	ERR616172	Indica	500	PAIRED	domesticated
SAMEA2567941	Bangladesh	751	516	ERR608561	Indica	500	PAIRED	domesticated
SAMEA2567941	Bangladesh	781	522	ERR608562	Indica	500	PAIRED	domesticated
SAMEA2567941	Bangladesh	704	463	ERR608563	Indica	500	PAIRED	domesticated
SAMEA2567941	Bangladesh	1415	937	ERR608564	Indica	500	PAIRED	domesticated
SAMEA2567941	Bangladesh	1396	923	ERR608565	Indica	500	PAIRED	domesticated
SAMEA2567941	Bangladesh	1393	927	ERR608566	Indica	500	PAIRED	domesticated
SAMEA2567978	Bangladesh	1386	1017	ERR608233	Indica	500	PAIRED	domesticated
SAMEA2567978	Bangladesh	1603	1088	ERR608234	Indica	500	PAIRED	domesticated
SAMEA2567978	Bangladesh	1714	1068	ERR608235	Indica	500	PAIRED	domesticated
SAMEA2567978	Bangladesh	1973	1291	ERR608236	Indica	500	PAIRED	domesticated
SAMEA2567978	Bangladesh	1981	1293	ERR608237	Indica	500	PAIRED	domesticated
SAMEA2567978	Bangladesh	1955	1281	ERR608238	Indica	500	PAIRED	domesticated
SAMEA2568417	Bangladesh	1215	797	ERR629788	Indica	500	PAIRED	domesticated
SAMEA2568417	Bangladesh	1051	728	ERR629789	Indica	500	PAIRED	domesticated
SAMEA2568417	Bangladesh	1038	694	ERR629790	Indica	500	PAIRED	domesticated
SAMEA2568417	Bangladesh	1300	846	ERR629791	Indica	500	PAIRED	domesticated
SAMEA2568417	Bangladesh	1295	842	ERR629792	Indica	500	PAIRED	domesticated
SAMEA2568417	Bangladesh	1332	872	ERR629793	Indica	500	PAIRED	domesticated
SAMEA2568812	Bangladesh	1132	754	ERR617361	Indica	500	PAIRED	domesticated
SAMEA2568812	Bangladesh	1102	744	ERR617362	Indica	500	PAIRED	domesticated
SAMEA2568812	Bangladesh	1103	727	ERR617363	Indica	500	PAIRED	domesticated
SAMEA2568812	Bangladesh	1286	847	ERR617364	Indica	500	PAIRED	domesticated
SAMEA2568812	Bangladesh	1274	841	ERR617365	Indica	500	PAIRED	domesticated
SAMEA2568812	Bangladesh	1285	842	ERR617366	Indica	500	PAIRED	domesticated
SAMEA2567497	Bangladesh	1117	748	ERR614056	Aus/boro	500	PAIRED	domesticated
SAMEA2567497	Bangladesh	1089	773	ERR614057	Aus/boro	500	PAIRED	domesticated
SAMEA2567497	Bangladesh	851	629	ERR614058	Aus/boro	500	PAIRED	domesticated
SAMEA2567497	Bangladesh	1033	685	ERR614059	Aus/boro	500	PAIRED	domesticated
SAMEA2567497	Bangladesh	1037	685	ERR614060	Aus/boro	500	PAIRED	domesticated
SAMEA2567497	Bangladesh	1016	675	ERR614061	Aus/boro	500	PAIRED	domesticated
SAMEA2567500	Bangladesh	922	630	ERR614121	Aus/boro	500	PAIRED	domesticated
SAMEA2567500	Bangladesh	903	619	ERR614122	Aus/boro	500	PAIRED	domesticated
SAMEA2567500	Bangladesh	611	419	ERR614117	Aus/boro	500	PAIRED	domesticated
SAMEA2567500	Bangladesh	640	429	ERR614118	Aus/boro	500	PAIRED	domesticated
SAMEA2567500	Bangladesh	814	517	ERR614119	Aus/boro	500	PAIRED	domesticated
SAMEA2567500	Bangladesh	912	640	ERR614120	Aus/boro	500	PAIRED	domesticated
SAMEA2567507	Bangladesh	1142	758	ERR614387	Aus/boro	500	PAIRED	domesticated
SAMEA2567507	Bangladesh	1118	786	ERR614388	Aus/boro	500	PAIRED	domesticated
SAMEA2567507	Bangladesh	879	643	ERR614389	Aus/boro	500	PAIRED	domesticated
SAMEA2567507	Bangladesh	1059	698	ERR614390	Aus/boro	500	PAIRED	domesticated
SAMEA2567507	Bangladesh	1062	697	ERR614391	Aus/boro	500	PAIRED	domesticated
SAMEA2567507	Bangladesh	1041	686	ERR614392	Aus/boro	500	PAIRED	domesticated
SAMEA2567584	Bangladesh	751	514	ERR614159	Aus/boro	500	PAIRED	domesticated
SAMEA2567584	Bangladesh	789	529	ERR614160	Aus/boro	500	PAIRED	domesticated
SAMEA2567584	Bangladesh	1002	636	ERR614161	Aus/boro	500	PAIRED	domesticated
SAMEA2567584	Bangladesh	1072	750	ERR614162	Aus/boro	500	PAIRED	domesticated
SAMEA2567584	Bangladesh	1134	774	ERR614163	Aus/boro	500	PAIRED	domesticated
SAMEA2567584	Bangladesh	1112	761	ERR614164	Aus/boro	500	PAIRED	domesticated
SAMEA2568416	Bangladesh	1156	753	ERR629786	Aus/boro	500	PAIRED	domesticated
SAMEA2568416	Bangladesh	1178	775	ERR629787	Aus/boro	500	PAIRED	domesticated
SAMEA2568416	Bangladesh	1078	708	ERR629782	Aus/boro	500	PAIRED	domesticated
SAMEA2568416	Bangladesh	936	649	ERR629783	Aus/boro	500	PAIRED	domesticated
SAMEA2568416	Bangladesh	920	615	ERR629784	Aus/boro	500	PAIRED	domesticated
SAMEA2568416	Bangladesh	1158	753	ERR629785	Aus/boro	500	PAIRED	domesticated
SAMEA2567495	India	863	594	ERR614435	Aus/boro	500	PAIRED	domesticated
SAMEA2567495	India	820	600	ERR614436	Aus/boro	500	PAIRED	domesticated
SAMEA2567495	India	634	479	ERR614437	Aus/boro	500	PAIRED	domesticated
SAMEA2567495	India	796	554	ERR614438	Aus/boro	500	PAIRED	domesticated
SAMEA2567495	India	800	555	ERR614439	Aus/boro	500	PAIRED	domesticated
SAMEA2567495	India	786	546	ERR614440	Aus/boro	500	PAIRED	domesticated
SAMEA2568398	India	1179	778	ERR629686	Aus/boro	500	PAIRED	domesticated
SAMEA2568398	India	1027	714	ERR629687	Aus/boro	500	PAIRED	domesticated
SAMEA2568398	India	1002	672	ERR629688	Aus/boro	500	PAIRED	domesticated
SAMEA2568398	India	1244	812	ERR629689	Aus/boro	500	PAIRED	domesticated
SAMEA2568398	India	1237	808	ERR629690	Aus/boro	500	PAIRED	domesticated
SAMEA2568398	India	1274	840	ERR629691	Aus/boro	500	PAIRED	domesticated
SAMEA2568408	India	829	548	ERR629740	Aus/boro	500	PAIRED	domesticated
SAMEA2568408	India	721	503	ERR629741	Aus/boro	500	PAIRED	domesticated
SAMEA2568408	India	707	476	ERR629742	Aus/boro	500	PAIRED	domesticated
SAMEA2568408	India	874	571	ERR629743	Aus/boro	500	PAIRED	domesticated
SAMEA2568408	India	871	570	ERR629744	Aus/boro	500	PAIRED	domesticated
SAMEA2568408	India	886	585	ERR629745	Aus/boro	500	PAIRED	domesticated
SAMEA2568506	India			ERR630332	Aus/boro	500	PAIRED	domesticated
SAMEA2568506	India	672	423	ERR630333	Aus/boro	500	PAIRED	domesticated
SAMEA2568506	India	564	341	ERR630334	Aus/boro	500	PAIRED	domesticated
SAMEA2568506	India	1098	742	ERR630335	Aus/boro	500	PAIRED	domesticated
SAMEA2568506	India	1033	697	ERR630336	Aus/boro	500	PAIRED	domesticated
SAMEA2568506	India	1093	738	ERR630337	Aus/boro	500	PAIRED	domesticated
SAMEA2568511	India	689	446	ERR630356	Aus/boro	500	PAIRED	domesticated
SAMEA2568511	India	823	516	ERR630357	Aus/boro	500	PAIRED	domesticated
SAMEA2568511	India	692	416	ERR630358	Aus/boro	500	PAIRED	domesticated
SAMEA2568511	India	1293	875	ERR630359	Aus/boro	500	PAIRED	domesticated
SAMEA2568511	India	1221	823	ERR630360	Aus/boro	500	PAIRED	domesticated
SAMEA2568511	India	1290	871	ERR630361	Aus/boro	500	PAIRED	domesticated
SAMEA2569419	India	1190	791	ERR605271	Aus/boro	500	PAIRED	domesticated
SAMEA2569419	India	1107	745	ERR605272	Aus/boro	500	PAIRED	domesticated
SAMEA2569419	India	748	508	ERR605273	Aus/boro	500	PAIRED	domesticated
SAMEA2569419	India	1050	757	ERR605274	Aus/boro	500	PAIRED	domesticated
SAMEA2569419	India	1055	759	ERR605275	Aus/boro	500	PAIRED	domesticated
SAMEA2569419	India	1101	796	ERR605276	Aus/boro	500	PAIRED	domesticated
SAMEA2569422	India	1395	926	ERR605303	Aus/boro	500	PAIRED	domesticated
SAMEA2569422	India	1296	874	ERR605304	Aus/boro	500	PAIRED	domesticated
SAMEA2569422	India	868	592	ERR605305	Aus/boro	500	PAIRED	domesticated
SAMEA2569422	India	1208	875	ERR605306	Aus/boro	500	PAIRED	domesticated
SAMEA2569422	India	1217	880	ERR605307	Aus/boro	500	PAIRED	domesticated
SAMEA2569422	India	1265	918	ERR605308	Aus/boro	500	PAIRED	domesticated
SAMEA2569698	India	475	325	ERR635118	Aus/boro	500	PAIRED	domesticated
SAMEA2569698	India	1109	738	ERR635119	Aus/boro	500	PAIRED	domesticated
SAMEA2569698	India	1098	795	ERR635120	Aus/boro	500	PAIRED	domesticated
SAMEA2569698	India	872	601	ERR635121	Aus/boro	500	PAIRED	domesticated
SAMEA2569714	India	460	315	ERR635126	Aus/boro	500	PAIRED	domesticated
SAMEA2569714	India	1074	717	ERR635127	Aus/boro	500	PAIRED	domesticated
SAMEA2569714	India	1063	771	ERR635128	Aus/boro	500	PAIRED	domesticated
SAMEA2569714	India	849	587	ERR635129	Aus/boro	500	PAIRED	domesticated
SAMEA2569747	India	497	326	ERR609295	Aus/boro	500	PAIRED	domesticated
SAMEA2569747	India	488	306	ERR609296	Aus/boro	500	PAIRED	domesticated
SAMEA2569747	India	294	207	ERR609297	Aus/boro	500	PAIRED	domesticated
SAMEA2569747	India	1030	740	ERR609298	Aus/boro	500	PAIRED	domesticated
SAMEA2569747	India	998	722	ERR609299	Aus/boro	500	PAIRED	domesticated
SAMEA2569747	India	1030	748	ERR609300	Aus/boro	500	PAIRED	domesticated
SAMEA2569870	India	565	386	ERR609869	Aus/boro	500	PAIRED	domesticated
SAMEA2569870	India	600	391	ERR609870	Aus/boro	500	PAIRED	domesticated
SAMEA2569870	India	725	522	ERR609871	Aus/boro	500	PAIRED	domesticated
SAMEA2569870	India	1454	959	ERR609872	Aus/boro	500	PAIRED	domesticated
SAMEA2569870	India	1401	980	ERR609873	Aus/boro	500	PAIRED	domesticated
SAMEA2569870	India	1365	952	ERR609874	Aus/boro	500	PAIRED	domesticated
SAMEA2567514	China	1232	849	ERR614411	Indica	500	PAIRED	domesticated
SAMEA2567514	China	1187	864	ERR614412	Indica	500	PAIRED	domesticated
SAMEA2567514	China	776	579	ERR614413	Indica	500	PAIRED	domesticated
SAMEA2567514	China	507	329	ERR614414	Indica	500	PAIRED	domesticated
SAMEA2567514	China	531	350	ERR614415	Indica	500	PAIRED	domesticated
SAMEA2567514	China	524	344	ERR614416	Indica	500	PAIRED	domesticated
SAMEA2567558	China	1157	794	ERR615233	Indica	500	PAIRED	domesticated
SAMEA2567558	China	1084	791	ERR615234	Indica	500	PAIRED	domesticated
SAMEA2567558	China	1068	789	ERR615235	Indica	500	PAIRED	domesticated
SAMEA2567558	China	396	260	ERR615236	Indica	500	PAIRED	domesticated
SAMEA2567558	China	361	238	ERR615237	Indica	500	PAIRED	domesticated
SAMEA2567558	China	412	267	ERR615238	Indica	500	PAIRED	domesticated
SAMEA2567682	China	910	686	ERR615395	Indica	500	PAIRED	domesticated
SAMEA2567682	China	1090	767	ERR615396	Indica	500	PAIRED	domesticated
SAMEA2567682	China	908	669	ERR615397	Indica	500	PAIRED	domesticated
SAMEA2567682	China	894	659	ERR615398	Indica	500	PAIRED	domesticated
SAMEA2567682	China	886	654	ERR615399	Indica	500	PAIRED	domesticated
SAMEA2567718	China	844	576	ERR615695	Indica	500	PAIRED	domesticated
SAMEA2567718	China	885	592	ERR615696	Indica	500	PAIRED	domesticated
SAMEA2567718	China	1121	708	ERR615697	Indica	500	PAIRED	domesticated
SAMEA2567718	China	1273	893	ERR615698	Indica	500	PAIRED	domesticated
SAMEA2567718	China	1265	867	ERR615699	Indica	500	PAIRED	domesticated
SAMEA2567718	China	1239	851	ERR615700	Indica	500	PAIRED	domesticated
SAMEA2567780	China	866	578	ERR616247	Indica	500	PAIRED	domesticated
SAMEA2567780	China	937	611	ERR616248	Indica	500	PAIRED	domesticated
SAMEA2567780	China	786	476	ERR616249	Indica	500	PAIRED	domesticated
SAMEA2567780	China	1075	729	ERR616250	Indica	500	PAIRED	domesticated
SAMEA2567780	China	1082	735	ERR616251	Indica	500	PAIRED	domesticated
SAMEA2567780	China	1111	753	ERR616252	Indica	500	PAIRED	domesticated
SAMEA2567785	China	814	557	ERR616289	Indica	500	PAIRED	domesticated
SAMEA2567785	China	856	573	ERR616290	Indica	500	PAIRED	domesticated
SAMEA2567785	China	1092	692	ERR616291	Indica	500	PAIRED	domesticated
SAMEA2567785	China	1196	837	ERR616292	Indica	500	PAIRED	domesticated
SAMEA2567785	China	1229	840	ERR616293	Indica	500	PAIRED	domesticated
SAMEA2567785	China	1205	826	ERR616294	Indica	500	PAIRED	domesticated
SAMEA2567794	China	838	583	ERR616387	Indica	500	PAIRED	domesticated
SAMEA2567794	China	675	471	ERR616388	Indica	500	PAIRED	domesticated
SAMEA2567794	China	823	548	ERR616389	Indica	500	PAIRED	domesticated
SAMEA2567794	China	1083	728	ERR616390	Indica	500	PAIRED	domesticated
SAMEA2567794	China	1059	710	ERR616391	Indica	500	PAIRED	domesticated
SAMEA2567794	China	1040	700	ERR616392	Indica	500	PAIRED	domesticated
SAMEA2567809	China	955	660	ERR616492	Indica	500	PAIRED	domesticated
SAMEA2567809	China	770	533	ERR616493	Indica	500	PAIRED	domesticated
SAMEA2567809	China	939	620	ERR616494	Indica	500	PAIRED	domesticated
SAMEA2567809	China	1264	854	ERR616495	Indica	500	PAIRED	domesticated
SAMEA2567809	China	1261	847	ERR616496	Indica	500	PAIRED	domesticated
SAMEA2567809	China	1257	849	ERR616497	Indica	500	PAIRED	domesticated
SAMEA2567893	China	1018	728	ERR614829	Indica	500	PAIRED	domesticated
SAMEA2567893	China	1035	724	ERR614830	Indica	500	PAIRED	domesticated
SAMEA2567893	China	961	648	ERR614831	Indica	500	PAIRED	domesticated
SAMEA2567893	China	1273	863	ERR614832	Indica	500	PAIRED	domesticated
SAMEA2567893	China	1265	863	ERR614833	Indica	500	PAIRED	domesticated
SAMEA2567893	China	1265	846	ERR614834	Indica	500	PAIRED	domesticated
SAMEA2568445	China	1224	783	ERR629976	Indica	500	PAIRED	domesticated
SAMEA2568445	China	1097	743	ERR629977	Indica	500	PAIRED	domesticated
SAMEA2568445	China	1209	772	ERR629978	Indica	500	PAIRED	domesticated
SAMEA2568445	China	1181	846	ERR629979	Indica	500	PAIRED	domesticated
SAMEA2568445	China	1173	841	ERR629980	Indica	500	PAIRED	domesticated
SAMEA2568445	China	1184	848	ERR629981	Indica	500	PAIRED	domesticated
SAMEA2569338	Indonesia	1610	1084	ERR613533	Indica	500	PAIRED	domesticated
SAMEA2569338	Indonesia	1598	1076	ERR613534	Indica	500	PAIRED	domesticated
SAMEA2569338	Indonesia	1592	1078	ERR613535	Indica	500	PAIRED	domesticated
SAMEA2569338	Indonesia	1140	779	ERR613536	Indica	500	PAIRED	domesticated
SAMEA2569338	Indonesia	1145	784	ERR613537	Indica	500	PAIRED	domesticated
SAMEA2569338	Indonesia	1135	780	ERR613538	Indica	500	PAIRED	domesticated
SAMEA2569345	Indonesia	1057	713	ERR613569	Indica	500	PAIRED	domesticated
SAMEA2569345	Indonesia	1053	710	ERR613570	Indica	500	PAIRED	domesticated
SAMEA2569345	Indonesia	1050	712	ERR613571	Indica	500	PAIRED	domesticated
SAMEA2569345	Indonesia	776	530	ERR613572	Indica	500	PAIRED	domesticated
SAMEA2569345	Indonesia	780	534	ERR613573	Indica	500	PAIRED	domesticated
SAMEA2569345	Indonesia	774	531	ERR613574	Indica	500	PAIRED	domesticated
SAMEA2569462	Indonesia	1350	898	ERR605587	Indica	500	PAIRED	domesticated
SAMEA2569462	Indonesia	1280	867	ERR605588	Indica	500	PAIRED	domesticated
SAMEA2569462	Indonesia	1219	833	ERR605589	Indica	500	PAIRED	domesticated
SAMEA2569462	Indonesia	1263	847	ERR605590	Indica	500	PAIRED	domesticated
SAMEA2569462	Indonesia	1292	871	ERR605591	Indica	500	PAIRED	domesticated
SAMEA2569462	Indonesia	1268	858	ERR605592	Indica	500	PAIRED	domesticated
SAMEA2569477	Indonesia	1325	895	ERR605665	Indica	500	PAIRED	domesticated
SAMEA2569477	Indonesia	1226	850	ERR605666	Indica	500	PAIRED	domesticated
SAMEA2569477	Indonesia	1191	828	ERR605667	Indica	500	PAIRED	domesticated
SAMEA2569477	Indonesia	1167	790	ERR605668	Indica	500	PAIRED	domesticated
SAMEA2569477	Indonesia	1353	951	ERR605669	Indica	500	PAIRED	domesticated
SAMEA2569477	Indonesia	1305	912	ERR605670	Indica	500	PAIRED	domesticated
SAMEA2569515	Indonesia	890	638	ERR605964	Indica	500	PAIRED	domesticated
SAMEA2569515	Indonesia	1069	706	ERR605965	Indica	500	PAIRED	domesticated
SAMEA2569515	Indonesia	1083	705	ERR605966	Indica	500	PAIRED	domesticated
SAMEA2569515	Indonesia	859	554	ERR605967	Indica	500	PAIRED	domesticated
SAMEA2569515	Indonesia	816	549	ERR605968	Indica	500	PAIRED	domesticated
SAMEA2569515	Indonesia	801	538	ERR605969	Indica	500	PAIRED	domesticated
SAMEA2569686	Indonesia	438	300	ERR635074	Indica	500	PAIRED	domesticated
SAMEA2569686	Indonesia	1027	686	ERR635075	Indica	500	PAIRED	domesticated
SAMEA2569686	Indonesia	1012	736	ERR635076	Indica	500	PAIRED	domesticated
SAMEA2569686	Indonesia	812	562	ERR635077	Indica	500	PAIRED	domesticated
SAMEA2568478	Nepal	958	631	ERR630170	Indica	500	PAIRED	domesticated
SAMEA2568478	Nepal	840	582	ERR630171	Indica	500	PAIRED	domesticated
SAMEA2568478	Nepal	777	517	ERR630172	Indica	500	PAIRED	domesticated
SAMEA2568478	Nepal	950	650	ERR630173	Indica	500	PAIRED	domesticated
SAMEA2568478	Nepal	944	642	ERR630174	Indica	500	PAIRED	domesticated
SAMEA2568478	Nepal	915	651	ERR630175	Indica	500	PAIRED	domesticated
SAMEA2568482	Nepal	1103	724	ERR630188	Indica	500	PAIRED	domesticated
SAMEA2568482	Nepal	973	669	ERR630189	Indica	500	PAIRED	domesticated
SAMEA2568482	Nepal	894	592	ERR630190	Indica	500	PAIRED	domesticated
SAMEA2568482	Nepal	793	541	ERR630191	Indica	500	PAIRED	domesticated
SAMEA2568482	Nepal	846	572	ERR630192	Indica	500	PAIRED	domesticated
SAMEA2568482	Nepal	793	561	ERR630193	Indica	500	PAIRED	domesticated
SAMEA2568484	Nepal	987	651	ERR630200	Indica	500	PAIRED	domesticated
SAMEA2568484	Nepal	869	599	ERR630201	Indica	500	PAIRED	domesticated
SAMEA2568484	Nepal	802	533	ERR630202	Indica	500	PAIRED	domesticated
SAMEA2568484	Nepal	948	648	ERR630203	Indica	500	PAIRED	domesticated
SAMEA2568484	Nepal	947	643	ERR630204	Indica	500	PAIRED	domesticated
SAMEA2568484	Nepal	926	654	ERR630205	Indica	500	PAIRED	domesticated
SAMEA2568524	Nepal	1093	723	ERR630464	Indica	500	PAIRED	domesticated
SAMEA2568524	Nepal	1020	706	ERR630465	Indica	500	PAIRED	domesticated
SAMEA2568524	Nepal	1056	692	ERR630466	Indica	500	PAIRED	domesticated
SAMEA2568524	Nepal	1134	753	ERR630467	Indica	500	PAIRED	domesticated
SAMEA2568524	Nepal	1130	752	ERR630468	Indica	500	PAIRED	domesticated
SAMEA2568524	Nepal	1156	770	ERR630469	Indica	500	PAIRED	domesticated
SAMEA2569262	Nepal	1143	775	ERR613059	Indica	500	PAIRED	domesticated
SAMEA2569262	Nepal	1063	744	ERR613060	Indica	500	PAIRED	domesticated
SAMEA2569262	Nepal	1072	757	ERR613061	Indica	500	PAIRED	domesticated
SAMEA2569262	Nepal	720	530	ERR613062	Indica	500	PAIRED	domesticated
SAMEA2569262	Nepal	735	541	ERR613063	Indica	500	PAIRED	domesticated
SAMEA2569262	Nepal	715	528	ERR613064	Indica	500	PAIRED	domesticated
SAMEA2567512	Sri Lanka	1441	960	ERR621877	Indica	500	PAIRED	domesticated
SAMEA2567512	Sri Lanka	1403	993	ERR621878	Indica	500	PAIRED	domesticated
SAMEA2567512	Sri Lanka	1104	811	ERR621879	Indica	500	PAIRED	domesticated
SAMEA2567512	Sri Lanka	1343	890	ERR621880	Indica	500	PAIRED	domesticated
SAMEA2567512	Sri Lanka	1348	890	ERR621881	Indica	500	PAIRED	domesticated
SAMEA2567512	Sri Lanka	1322	878	ERR621882	Indica	500	PAIRED	domesticated
SAMEA2567556	Sri Lanka	1168	801	ERR615148	Indica	500	PAIRED	domesticated
SAMEA2567556	Sri Lanka	1096	802	ERR615149	Indica	500	PAIRED	domesticated
SAMEA2567556	Sri Lanka	1078	795	ERR615150	Indica	500	PAIRED	domesticated
SAMEA2567556	Sri Lanka	383	252	ERR615151	Indica	500	PAIRED	domesticated
SAMEA2567556	Sri Lanka	347	229	ERR615152	Indica	500	PAIRED	domesticated
SAMEA2567556	Sri Lanka	397	259	ERR615153	Indica	500	PAIRED	domesticated
SAMEA2567795	Sri Lanka	886	613	ERR616393	Indica	500	PAIRED	domesticated
SAMEA2567795	Sri Lanka	714	496	ERR616394	Indica	500	PAIRED	domesticated
SAMEA2567795	Sri Lanka	869	575	ERR616395	Indica	500	PAIRED	domesticated
SAMEA2567795	Sri Lanka	1178	789	ERR616396	Indica	500	PAIRED	domesticated
SAMEA2567795	Sri Lanka	1172	782	ERR616397	Indica	500	PAIRED	domesticated
SAMEA2567795	Sri Lanka	1173	787	ERR616398	Indica	500	PAIRED	domesticated
SAMEA2567847	Sri Lanka	1004	707	ERR638189	Indica	500	PAIRED	domesticated
SAMEA2567847	Sri Lanka	1029	717	ERR638190	Indica	500	PAIRED	domesticated
SAMEA2567847	Sri Lanka	944	634	ERR638191	Indica	500	PAIRED	domesticated
SAMEA2567847	Sri Lanka	1385	945	ERR638192	Indica	500	PAIRED	domesticated
SAMEA2567847	Sri Lanka	1374	932	ERR638193	Indica	500	PAIRED	domesticated
SAMEA2567847	Sri Lanka	1280	862	ERR638194	Indica	500	PAIRED	domesticated
SAMEA2567852	Sri Lanka	795	562	ERR638225	Indica	500	PAIRED	domesticated
SAMEA2567852	Sri Lanka	814	569	ERR638226	Indica	500	PAIRED	domesticated
SAMEA2567852	Sri Lanka	750	505	ERR638227	Indica	500	PAIRED	domesticated
SAMEA2567852	Sri Lanka	1102	753	ERR638228	Indica	500	PAIRED	domesticated
SAMEA2567852	Sri Lanka	1094	743	ERR638229	Indica	500	PAIRED	domesticated
SAMEA2567852	Sri Lanka	1013	684	ERR638230	Indica	500	PAIRED	domesticated
SAMEA2567652	Vietnam	1665	1192	ERR614088	Indica	500	PAIRED	domesticated
SAMEA2567652	Vietnam	1692	1120	ERR614089	Indica	500	PAIRED	domesticated
SAMEA2567652	Vietnam	1586	1110	ERR614090	Indica	500	PAIRED	domesticated
SAMEA2567652	Vietnam	1600	1123	ERR614091	Indica	500	PAIRED	domesticated
SAMEA2567652	Vietnam	1556	1092	ERR614092	Indica	500	PAIRED	domesticated
SAMEA2569279	Vietnam	1490	1002	ERR613149	Indica	500	PAIRED	domesticated
SAMEA2569279	Vietnam	1370	951	ERR613150	Indica	500	PAIRED	domesticated
SAMEA2569279	Vietnam	1377	966	ERR613151	Indica	500	PAIRED	domesticated
SAMEA2569279	Vietnam	922	677	ERR613152	Indica	500	PAIRED	domesticated
SAMEA2569279	Vietnam	948	696	ERR613153	Indica	500	PAIRED	domesticated
SAMEA2569279	Vietnam	923	680	ERR613154	Indica	500	PAIRED	domesticated
SAMEA2569286	Vietnam	1006	672	ERR613191	Indica	500	PAIRED	domesticated
SAMEA2569286	Vietnam	951	661	ERR613192	Indica	500	PAIRED	domesticated
SAMEA2569286	Vietnam	916	652	ERR613193	Indica	500	PAIRED	domesticated
SAMEA2569286	Vietnam	712	536	ERR613194	Indica	500	PAIRED	domesticated
SAMEA2569286	Vietnam	722	541	ERR613195	Indica	500	PAIRED	domesticated
SAMEA2569286	Vietnam	717	538	ERR613196	Indica	500	PAIRED	domesticated
SAMEA2569771	Vietnam	361	250	ERR609581	Indica	500	PAIRED	domesticated
SAMEA2569771	Vietnam	385	255	ERR609582	Indica	500	PAIRED	domesticated
SAMEA2569771	Vietnam	463	337	ERR609583	Indica	500	PAIRED	domesticated
SAMEA2569771	Vietnam	948	636	ERR609584	Indica	500	PAIRED	domesticated
SAMEA2569771	Vietnam	926	657	ERR609585	Indica	500	PAIRED	domesticated
SAMEA2569771	Vietnam	916	648	ERR609586	Indica	500	PAIRED	domesticated
SAMEA2569897	Vietnam	416	289	ERR610667	Indica	500	PAIRED	domesticated
SAMEA2569897	Vietnam	1076	787	ERR610668	Indica	500	PAIRED	domesticated
SAMEA2569897	Vietnam	370	274	ERR610669	Indica	500	PAIRED	domesticated
SAMEA2569897	Vietnam	976	713	ERR610670	Indica	500	PAIRED	domesticated
SAMEA2569897	Vietnam	996	722	ERR610671	Indica	500	PAIRED	domesticated
SAMEA2569897	Vietnam	1028	749	ERR610672	Indica	500	PAIRED	domesticated
SAMEA2567619	Bhutan	1233	828	ERR615877	Temperate japonica	500	PAIRED	domesticated
SAMEA2567619	Bhutan	1361	908	ERR615878	Temperate japonica	500	PAIRED	domesticated
SAMEA2567619	Bhutan	1239	869	ERR615879	Temperate japonica	500	PAIRED	domesticated
SAMEA2567619	Bhutan	709	425	ERR615880	Temperate japonica	500	PAIRED	domesticated
SAMEA2567619	Bhutan	731	435	ERR615881	Temperate japonica	500	PAIRED	domesticated
SAMEA2567619	Bhutan	652	437	ERR615882	Temperate japonica	500	PAIRED	domesticated
SAMEA2568095	Bhutan	893	669	ERR607823	Temperate japonica	500	PAIRED	domesticated
SAMEA2568095	Bhutan	997	692	ERR607824	Temperate japonica	500	PAIRED	domesticated
SAMEA2568095	Bhutan	160	102	ERR607825	Temperate japonica	500	PAIRED	domesticated
SAMEA2568095	Bhutan	880	609	ERR607826	Temperate japonica	500	PAIRED	domesticated
SAMEA2568095	Bhutan	892	610	ERR607827	Temperate japonica	500	PAIRED	domesticated
SAMEA2568095	Bhutan	887	609	ERR607828	Temperate japonica	500	PAIRED	domesticated
SAMEA2568497	China	664	431	ERR630278	Temperate japonica	500	PAIRED	domesticated
SAMEA2568497	China	796	502	ERR630279	Temperate japonica	500	PAIRED	domesticated
SAMEA2568497	China	671	406	ERR630280	Temperate japonica	500	PAIRED	domesticated
SAMEA2568497	China	1282	866	ERR630281	Temperate japonica	500	PAIRED	domesticated
SAMEA2568497	China	1207	812	ERR630282	Temperate japonica	500	PAIRED	domesticated
SAMEA2568497	China	1275	859	ERR630283	Temperate japonica	500	PAIRED	domesticated
SAMEA2568551	China	1068	707	ERR630734	Temperate japonica	500	PAIRED	domesticated
SAMEA2568551	China	974	632	ERR630735	Temperate japonica	500	PAIRED	domesticated
SAMEA2568551	China	1106	711	ERR630736	Temperate japonica	500	PAIRED	domesticated
SAMEA2568551	China	692	517	ERR630737	Temperate japonica	500	PAIRED	domesticated
SAMEA2568551	China	657	493	ERR630738	Temperate japonica	500	PAIRED	domesticated
SAMEA2568551	China	720	537	ERR630739	Temperate japonica	500	PAIRED	domesticated
SAMEA2568673	China	1245	813	ERR611677	Temperate japonica	500	PAIRED	domesticated
SAMEA2568673	China	1197	772	ERR611678	Temperate japonica	500	PAIRED	domesticated
SAMEA2568673	China	1278	811	ERR611679	Temperate japonica	500	PAIRED	domesticated
SAMEA2568673	China	1231	884	ERR611680	Temperate japonica	500	PAIRED	domesticated
SAMEA2568673	China	1329	930	ERR611681	Temperate japonica	500	PAIRED	domesticated
SAMEA2568673	China	1316	920	ERR611682	Temperate japonica	500	PAIRED	domesticated
SAMEA2568673	China	830	585	ERR611683	Temperate japonica	500	PAIRED	domesticated
SAMEA2568673	China	776	557	ERR611684	Temperate japonica	500	PAIRED	domesticated
SAMEA2568673	China	824	596	ERR611685	Temperate japonica	500	PAIRED	domesticated
SAMEA2568673	China	849	614	ERR611686	Temperate japonica	500	PAIRED	domesticated
SAMEA2568673	China	814	572	ERR611687	Temperate japonica	500	PAIRED	domesticated
SAMEA2568673	China	814	577	ERR611688	Temperate japonica	500	PAIRED	domesticated
SAMEA2568673	China	871	610	ERR611689	Temperate japonica	500	PAIRED	domesticated
SAMEA2568673	China	894	632	ERR611690	Temperate japonica	500	PAIRED	domesticated
SAMEA2568673	China	865	611	ERR611691	Temperate japonica	500	PAIRED	domesticated
SAMEA2568673	China	858	595	ERR611692	Temperate japonica	500	PAIRED	domesticated
SAMEA2568673	China	851	610	ERR611693	Temperate japonica	500	PAIRED	domesticated
SAMEA2568673	China	811	588	ERR611694	Temperate japonica	500	PAIRED	domesticated
SAMEA2568673	China	862	632	ERR611695	Temperate japonica	500	PAIRED	domesticated
SAMEA2568673	China	846	592	ERR611696	Temperate japonica	500	PAIRED	domesticated
SAMEA2568909	China	1233	823	ERR617961	Temperate japonica	500	PAIRED	domesticated
SAMEA2568909	China	1030	675	ERR617957	Temperate japonica	500	PAIRED	domesticated
SAMEA2568909	China	810	628	ERR617958	Temperate japonica	500	PAIRED	domesticated
SAMEA2568909	China	742	526	ERR617959	Temperate japonica	500	PAIRED	domesticated
SAMEA2568909	China	1238	826	ERR617960	Temperate japonica	500	PAIRED	domesticated
SAMEA2568909	China	1237	831	ERR617962	Temperate japonica	500	PAIRED	domesticated
SAMEA2568915	China	991	771	ERR618002	Temperate japonica	500	PAIRED	domesticated
SAMEA2568915	China	912	647	ERR618003	Temperate japonica	500	PAIRED	domesticated
SAMEA2568915	China	1413	940	ERR618004	Temperate japonica	500	PAIRED	domesticated
SAMEA2568915	China	1476	981	ERR618005	Temperate japonica	500	PAIRED	domesticated
SAMEA2568915	China	1462	979	ERR618006	Temperate japonica	500	PAIRED	domesticated
SAMEA2568915	China	1262	828	ERR618001	Temperate japonica	500	PAIRED	domesticated
SAMEA2568395	India	814	546	ERR629674	Temperate japonica	500	PAIRED	domesticated
SAMEA2568395	India	711	502	ERR629675	Temperate japonica	500	PAIRED	domesticated
SAMEA2568395	India	688	468	ERR629676	Temperate japonica	500	PAIRED	domesticated
SAMEA2568395	India	859	570	ERR629677	Temperate japonica	500	PAIRED	domesticated
SAMEA2568395	India	849	563	ERR629678	Temperate japonica	500	PAIRED	domesticated
SAMEA2568395	India	873	583	ERR629679	Temperate japonica	500	PAIRED	domesticated
SAMEA2568410	India	897	601	ERR629752	Temperate japonica	500	PAIRED	domesticated
SAMEA2568410	India	785	553	ERR629753	Temperate japonica	500	PAIRED	domesticated
SAMEA2568410	India	755	514	ERR629754	Temperate japonica	500	PAIRED	domesticated
SAMEA2568410	India	942	628	ERR629755	Temperate japonica	500	PAIRED	domesticated
SAMEA2568410	India	932	622	ERR629756	Temperate japonica	500	PAIRED	domesticated
SAMEA2568410	India	957	643	ERR629757	Temperate japonica	500	PAIRED	domesticated
SAMEA2568701	India	850	592	ERR635316	Temperate japonica	500	PAIRED	domesticated
SAMEA2568701	India	889	634	ERR635317	Temperate japonica	500	PAIRED	domesticated
SAMEA2568701	India	915	626	ERR635318	Temperate japonica	500	PAIRED	domesticated
SAMEA2568701	India	823	592	ERR635319	Temperate japonica	500	PAIRED	domesticated
SAMEA2568701	India	813	583	ERR635320	Temperate japonica	500	PAIRED	domesticated
SAMEA2568701	India	817	587	ERR635321	Temperate japonica	500	PAIRED	domesticated
SAMEA2567483	South Korea	1298	892	ERR615109	Temperate japonica	500	PAIRED	domesticated
SAMEA2567483	South Korea	452	323	ERR615110	Temperate japonica	500	PAIRED	domesticated
SAMEA2567483	South Korea	635	472	ERR615111	Temperate japonica	500	PAIRED	domesticated
SAMEA2567483	South Korea	584	400	ERR615112	Temperate japonica	500	PAIRED	domesticated
SAMEA2567483	South Korea	1154	781	ERR615113	Temperate japonica	500	PAIRED	domesticated
SAMEA2568048	South Korea	1034	785	ERR608683	Temperate japonica	500	PAIRED	domesticated
SAMEA2568048	South Korea	1200	844	ERR608684	Temperate japonica	500	PAIRED	domesticated
SAMEA2568048	South Korea	1252	805	ERR608685	Temperate japonica	500	PAIRED	domesticated
SAMEA2568048	South Korea	1237	830	ERR608686	Temperate japonica	500	PAIRED	domesticated
SAMEA2568048	South Korea	1207	806	ERR608687	Temperate japonica	500	PAIRED	domesticated
SAMEA2568048	South Korea	1221	816	ERR608688	Temperate japonica	500	PAIRED	domesticated
SAMEA2568077	South Korea	936	711	ERR622167	Temperate japonica	500	PAIRED	domesticated
SAMEA2568077	South Korea	1080	758	ERR622168	Temperate japonica	500	PAIRED	domesticated
SAMEA2568077	South Korea	1126	732	ERR622169	Temperate japonica	500	PAIRED	domesticated
SAMEA2568077	South Korea	880	607	ERR622170	Temperate japonica	500	PAIRED	domesticated
SAMEA2568077	South Korea	863	593	ERR622171	Temperate japonica	500	PAIRED	domesticated
SAMEA2568077	South Korea	851	585	ERR622172	Temperate japonica	500	PAIRED	domesticated
SAMEA2568981	South Korea	1021	661	ERR618405	Temperate japonica	500	PAIRED	domesticated
SAMEA2568981	South Korea	867	597	ERR618406	Temperate japonica	500	PAIRED	domesticated
SAMEA2568981	South Korea	975	690	ERR618407	Temperate japonica	500	PAIRED	domesticated
SAMEA2568981	South Korea	824	548	ERR618408	Temperate japonica	500	PAIRED	domesticated
SAMEA2568981	South Korea	861	566	ERR618409	Temperate japonica	500	PAIRED	domesticated
SAMEA2568981	South Korea	828	544	ERR618410	Temperate japonica	500	PAIRED	domesticated
SAMEA2569366	South Korea	1191	806	ERR613683	Temperate japonica	500	PAIRED	domesticated
SAMEA2569366	South Korea	1191	835	ERR613684	Temperate japonica	500	PAIRED	domesticated
SAMEA2569366	South Korea	1148	803	ERR613685	Temperate japonica	500	PAIRED	domesticated
SAMEA2569366	South Korea	1019	698	ERR613686	Temperate japonica	500	PAIRED	domesticated
SAMEA2569366	South Korea	1012	692	ERR613687	Temperate japonica	500	PAIRED	domesticated
SAMEA2569366	South Korea	860	607	ERR613688	Temperate japonica	500	PAIRED	domesticated
SAMEA2567539	Afghanistan	397	260	ERR614486	Japonica	500	PAIRED	domesticated
SAMEA2567539	Afghanistan	360	237	ERR614487	Japonica	500	PAIRED	domesticated
SAMEA2567539	Afghanistan	412	266	ERR614488	Japonica	500	PAIRED	domesticated
SAMEA2567539	Afghanistan	1206	828	ERR614483	Japonica	500	PAIRED	domesticated
SAMEA2567539	Afghanistan	1137	828	ERR614484	Japonica	500	PAIRED	domesticated
SAMEA2567539	Afghanistan	1117	825	ERR614485	Japonica	500	PAIRED	domesticated
SAMEA2569956	Egypt	488	341	ERR623045	Temperate japonica	500	PAIRED	domesticated
SAMEA2569956	Egypt	358	252	ERR623046	Temperate japonica	500	PAIRED	domesticated
SAMEA2569956	Egypt	297	207	ERR623047	Temperate japonica	500	PAIRED	domesticated
SAMEA2569956	Egypt	381	257	ERR623048	Temperate japonica	500	PAIRED	domesticated
SAMEA2569956	Egypt	321	219	ERR623049	Temperate japonica	500	PAIRED	domesticated
SAMEA2569956	Egypt	353	242	ERR623050	Temperate japonica	500	PAIRED	domesticated
SAMEA2569956	Egypt	376	247	ERR623051	Temperate japonica	500	PAIRED	domesticated
SAMEA2569956	Egypt	388	268	ERR623052	Temperate japonica	500	PAIRED	domesticated
SAMEA2569956	Egypt	388	258	ERR623053	Temperate japonica	500	PAIRED	domesticated
SAMEA2569956	Egypt	383	247	ERR623054	Temperate japonica	500	PAIRED	domesticated
SAMEA2569956	Egypt	381	246	ERR623055	Temperate japonica	500	PAIRED	domesticated
SAMEA2569956	Egypt	377	253	ERR623056	Temperate japonica	500	PAIRED	domesticated
SAMEA2569956	Egypt	382	259	ERR623057	Temperate japonica	500	PAIRED	domesticated
SAMEA2569956	Egypt	362	248	ERR623058	Temperate japonica	500	PAIRED	domesticated
SAMEA2570192	Egypt	668	470	ERR621625	Temperate japonica	500	PAIRED	domesticated
SAMEA2570192	Egypt	572	384	ERR621626	Temperate japonica	500	PAIRED	domesticated
SAMEA2570192	Egypt	279	174	ERR621627	Temperate japonica	500	PAIRED	domesticated
SAMEA2570192	Egypt	549	372	ERR621628	Temperate japonica	500	PAIRED	domesticated
SAMEA2570192	Egypt	247	158	ERR621629	Temperate japonica	500	PAIRED	domesticated
SAMEA2570192	Egypt	316	188	ERR621630	Temperate japonica	500	PAIRED	domesticated
SAMEA2570192	Egypt	256	149	ERR621631	Temperate japonica	500	PAIRED	domesticated
SAMEA2570192	Egypt	268	164	ERR621633	Temperate japonica	500	PAIRED	domesticated
SAMEA2570192	Egypt	266	162	ERR621634	Temperate japonica	500	PAIRED	domesticated
SAMEA2570192	Egypt	563	378	ERR621635	Temperate japonica	500	PAIRED	domesticated
SAMEA2570192	Egypt	484	324	ERR621636	Temperate japonica	500	PAIRED	domesticated
SAMEA2570192	Egypt	275	157	ERR621637	Temperate japonica	500	PAIRED	domesticated
SAMEA2570192	Egypt	575	381	ERR621638	Temperate japonica	500	PAIRED	domesticated
SAMEA2570192	Egypt	557	377	ERR621632	Temperate japonica	500	PAIRED	domesticated
SAMEA2568496	China	838	576	ERR630273	Temperate japonica	500	PAIRED	domesticated
SAMEA2568496	China	780	517	ERR630274	Temperate japonica	500	PAIRED	domesticated
SAMEA2568496	China	944	643	ERR630275	Temperate japonica	500	PAIRED	domesticated
SAMEA2568496	China	940	636	ERR630276	Temperate japonica	500	PAIRED	domesticated
SAMEA2568496	China	918	647	ERR630277	Temperate japonica	500	PAIRED	domesticated
SAMEA2568916	China	1135	744	ERR618007	Temperate japonica	500	PAIRED	domesticated
SAMEA2568916	China	904	702	ERR618008	Temperate japonica	500	PAIRED	domesticated
SAMEA2568916	China	820	582	ERR618009	Temperate japonica	500	PAIRED	domesticated
SAMEA2568916	China	1271	849	ERR618010	Temperate japonica	500	PAIRED	domesticated
SAMEA2568916	China	1280	854	ERR618011	Temperate japonica	500	PAIRED	domesticated
SAMEA2568916	China	1279	860	ERR618012	Temperate japonica	500	PAIRED	domesticated
SAMEA2568030	India	881	570	ERR608581	Tropical japonica	500	PAIRED	domesticated
SAMEA2568030	India	888	599	ERR608582	Tropical japonica	500	PAIRED	domesticated
SAMEA2568030	India	879	589	ERR608583	Tropical japonica	500	PAIRED	domesticated
SAMEA2568030	India	894	601	ERR608584	Tropical japonica	500	PAIRED	domesticated
SAMEA2568030	India	716	547	ERR608579	Tropical japonica	500	PAIRED	domesticated
SAMEA2568030	India	860	603	ERR608580	Tropical japonica	500	PAIRED	domesticated
SAMEA2568624	India	986	651	ERR631871	Tropical japonica	500	PAIRED	domesticated
SAMEA2568624	India	883	583	ERR631872	Tropical japonica	500	PAIRED	domesticated
SAMEA2568624	India	1076	695	ERR631873	Tropical japonica	500	PAIRED	domesticated
SAMEA2568624	India	1047	691	ERR631874	Tropical japonica	500	PAIRED	domesticated
SAMEA2568624	India	1064	704	ERR631875	Tropical japonica	500	PAIRED	domesticated
SAMEA2568624	India	1032	709	ERR631876	Tropical japonica	500	PAIRED	domesticated
SAMEA2568624	India	424	307	ERR631877	Tropical japonica	500	PAIRED	domesticated
SAMEA2568624	India	395	287	ERR631878	Tropical japonica	500	PAIRED	domesticated
SAMEA2568624	India	387	279	ERR631879	Tropical japonica	500	PAIRED	domesticated
SAMEA2568624	India	409	291	ERR631880	Tropical japonica	500	PAIRED	domesticated
SAMEA2568624	India	409	289	ERR631881	Tropical japonica	500	PAIRED	domesticated
SAMEA2568624	India	408	289	ERR631882	Tropical japonica	500	PAIRED	domesticated
SAMEA2568624	India	413	287	ERR631883	Tropical japonica	500	PAIRED	domesticated
SAMEA2568624	India	417	289	ERR631884	Tropical japonica	500	PAIRED	domesticated
SAMEA2568624	India	405	285	ERR631885	Tropical japonica	500	PAIRED	domesticated
SAMEA2568624	India	413	287	ERR631886	Tropical japonica	500	PAIRED	domesticated
SAMEA2568624	India	403	287	ERR631887	Tropical japonica	500	PAIRED	domesticated
SAMEA2568624	India	409	296	ERR631888	Tropical japonica	500	PAIRED	domesticated
SAMEA2568624	India	403	295	ERR631889	Tropical japonica	500	PAIRED	domesticated
SAMEA2568624	India	394	286	ERR631890	Tropical japonica	500	PAIRED	domesticated
SAMEA2569359	India	1124	762	ERR613647	Tropical japonica	500	PAIRED	domesticated
SAMEA2569359	India	1127	791	ERR613648	Tropical japonica	500	PAIRED	domesticated
SAMEA2569359	India	1080	759	ERR613649	Tropical japonica	500	PAIRED	domesticated
SAMEA2569359	India	966	666	ERR613650	Tropical japonica	500	PAIRED	domesticated
SAMEA2569359	India	939	647	ERR613651	Tropical japonica	500	PAIRED	domesticated
SAMEA2569359	India	817	581	ERR613652	Tropical japonica	500	PAIRED	domesticated
SAMEA2569415	India	931	673	ERR638300	Tropical japonica	500	PAIRED	domesticated
SAMEA2569415	India	937	676	ERR638301	Tropical japonica	500	PAIRED	domesticated
SAMEA2569415	India	973	705	ERR638302	Tropical japonica	500	PAIRED	domesticated
SAMEA2569415	India	1063	707	ERR638297	Tropical japonica	500	PAIRED	domesticated
SAMEA2569415	India	990	668	ERR638298	Tropical japonica	500	PAIRED	domesticated
SAMEA2569415	India	659	449	ERR638299	Tropical japonica	500	PAIRED	domesticated
SAMEA2569433	India	1181	784	ERR605309	Tropical japonica	500	PAIRED	domesticated
SAMEA2569433	India	1099	739	ERR605310	Tropical japonica	500	PAIRED	domesticated
SAMEA2569433	India	741	503	ERR605311	Tropical japonica	500	PAIRED	domesticated
SAMEA2569433	India	1022	739	ERR605312	Tropical japonica	500	PAIRED	domesticated
SAMEA2569433	India	1027	741	ERR605313	Tropical japonica	500	PAIRED	domesticated
SAMEA2569433	India	1073	777	ERR605314	Tropical japonica	500	PAIRED	domesticated
SAMEA2567523	Indonesia	1170	796	ERR614062	Tropical japonica	500	PAIRED	domesticated
SAMEA2567523	Indonesia	1141	822	ERR614063	Tropical japonica	500	PAIRED	domesticated
SAMEA2567523	Indonesia	750	553	ERR614064	Tropical japonica	500	PAIRED	domesticated
SAMEA2567523	Indonesia	470	298	ERR614065	Tropical japonica	500	PAIRED	domesticated
SAMEA2567523	Indonesia	492	317	ERR614066	Tropical japonica	500	PAIRED	domesticated
SAMEA2567523	Indonesia	487	312	ERR614067	Tropical japonica	500	PAIRED	domesticated
SAMEA2567613	Indonesia	1120	745	ERR616209	Tropical japonica	500	PAIRED	domesticated
SAMEA2567613	Indonesia	1239	818	ERR616210	Tropical japonica	500	PAIRED	domesticated
SAMEA2567613	Indonesia	1133	789	ERR616211	Tropical japonica	500	PAIRED	domesticated
SAMEA2567613	Indonesia	628	369	ERR616212	Tropical japonica	500	PAIRED	domesticated
SAMEA2567613	Indonesia	648	378	ERR616213	Tropical japonica	500	PAIRED	domesticated
SAMEA2567613	Indonesia	580	384	ERR616214	Tropical japonica	500	PAIRED	domesticated
SAMEA2568157	Indonesia	1172	807	ERR607995	Tropical japonica	500	PAIRED	domesticated
SAMEA2568157	Indonesia	1258	820	ERR607996	Tropical japonica	500	PAIRED	domesticated
SAMEA2568157	Indonesia	1335	929	ERR607997	Tropical japonica	500	PAIRED	domesticated
SAMEA2568157	Indonesia	995	661	ERR607998	Tropical japonica	500	PAIRED	domesticated
SAMEA2568157	Indonesia	996	635	ERR607999	Tropical japonica	500	PAIRED	domesticated
SAMEA2568157	Indonesia	1006	639	ERR608000	Tropical japonica	500	PAIRED	domesticated
SAMEA2568172	Indonesia	1416	946	ERR608775	Tropical japonica	500	PAIRED	domesticated
SAMEA2568172	Indonesia	1450	909	ERR608776	Tropical japonica	500	PAIRED	domesticated
SAMEA2568172	Indonesia	1506	1005	ERR608777	Tropical japonica	500	PAIRED	domesticated
SAMEA2568172	Indonesia	991	635	ERR608778	Tropical japonica	500	PAIRED	domesticated
SAMEA2568172	Indonesia	1020	666	ERR608779	Tropical japonica	500	PAIRED	domesticated
SAMEA2568172	Indonesia	989	646	ERR608780	Tropical japonica	500	PAIRED	domesticated
SAMEA2568324	Indonesia	1438	900	ERR613866	Tropical japonica	500	PAIRED	domesticated
SAMEA2568324	Indonesia	1317	852	ERR613867	Tropical japonica	500	PAIRED	domesticated
SAMEA2568324	Indonesia	1120	782	ERR613868	Tropical japonica	500	PAIRED	domesticated
SAMEA2568324	Indonesia	1288	840	ERR613869	Tropical japonica	500	PAIRED	domesticated
SAMEA2568324	Indonesia	1296	843	ERR613870	Tropical japonica	500	PAIRED	domesticated
SAMEA2568324	Indonesia	1303	860	ERR613871	Tropical japonica	500	PAIRED	domesticated
SAMEA2568899	Indonesia	983	649	ERR617903	Tropical japonica	500	PAIRED	domesticated
SAMEA2568899	Indonesia	769	600	ERR617904	Tropical japonica	500	PAIRED	domesticated
SAMEA2568899	Indonesia	709	506	ERR617905	Tropical japonica	500	PAIRED	domesticated
SAMEA2568899	Indonesia	1119	749	ERR617906	Tropical japonica	500	PAIRED	domesticated
SAMEA2568899	Indonesia	1153	772	ERR617907	Tropical japonica	500	PAIRED	domesticated
SAMEA2568899	Indonesia	1146	772	ERR617908	Tropical japonica	500	PAIRED	domesticated
SAMEA2568923	Indonesia	816	551	ERR618043	Tropical japonica	500	PAIRED	domesticated
SAMEA2568923	Indonesia	630	492	ERR618044	Tropical japonica	500	PAIRED	domesticated
SAMEA2568923	Indonesia	423	304	ERR618045	Tropical japonica	500	PAIRED	domesticated
SAMEA2568923	Indonesia	898	610	ERR618046	Tropical japonica	500	PAIRED	domesticated
SAMEA2568923	Indonesia	877	639	ERR618047	Tropical japonica	500	PAIRED	domesticated
SAMEA2568923	Indonesia	850	616	ERR618048	Tropical japonica	500	PAIRED	domesticated
SAMEA2569324	Indonesia	1593	1082	ERR613407	Tropical japonica	500	PAIRED	domesticated
SAMEA2569324	Indonesia	1326	920	ERR613408	Tropical japonica	500	PAIRED	domesticated
SAMEA2569324	Indonesia	1490	1047	ERR613409	Tropical japonica	500	PAIRED	domesticated
SAMEA2569324	Indonesia	1200	811	ERR613410	Tropical japonica	500	PAIRED	domesticated
SAMEA2569324	Indonesia	1236	833	ERR613411	Tropical japonica	500	PAIRED	domesticated
SAMEA2569324	Indonesia	1132	840	ERR613412	Tropical japonica	500	PAIRED	domesticated
SAMEA2569325	Indonesia	1129	770	ERR613413	Tropical japonica	500	PAIRED	domesticated
SAMEA2569325	Indonesia	937	654	ERR613414	Tropical japonica	500	PAIRED	domesticated
SAMEA2569325	Indonesia	1046	739	ERR613415	Tropical japonica	500	PAIRED	domesticated
SAMEA2569325	Indonesia	848	575	ERR613416	Tropical japonica	500	PAIRED	domesticated
SAMEA2569325	Indonesia	875	592	ERR613417	Tropical japonica	500	PAIRED	domesticated
SAMEA2569325	Indonesia	801	595	ERR613418	Tropical japonica	500	PAIRED	domesticated
SAMEA2569330	Indonesia	1416	966	ERR613437	Tropical japonica	500	PAIRED	domesticated
SAMEA2569330	Indonesia	1175	820	ERR613438	Tropical japonica	500	PAIRED	domesticated
SAMEA2569330	Indonesia	1335	944	ERR613439	Tropical japonica	500	PAIRED	domesticated
SAMEA2569330	Indonesia	1103	754	ERR613440	Tropical japonica	500	PAIRED	domesticated
SAMEA2569330	Indonesia	1109	755	ERR613441	Tropical japonica	500	PAIRED	domesticated
SAMEA2569330	Indonesia	1041	776	ERR613442	Tropical japonica	500	PAIRED	domesticated
SAMEA2569471	Indonesia	1066	719	ERR605635	Tropical japonica	500	PAIRED	domesticated
SAMEA2569471	Indonesia	992	687	ERR605636	Tropical japonica	500	PAIRED	domesticated
SAMEA2569471	Indonesia	966	668	ERR605637	Tropical japonica	500	PAIRED	domesticated
SAMEA2569471	Indonesia	917	620	ERR605638	Tropical japonica	500	PAIRED	domesticated
SAMEA2569471	Indonesia	1006	706	ERR605639	Tropical japonica	500	PAIRED	domesticated
SAMEA2569471	Indonesia	980	684	ERR605640	Tropical japonica	500	PAIRED	domesticated
SAMEA2569482	Indonesia	1046	695	ERR605695	Tropical japonica	500	PAIRED	domesticated
SAMEA2569482	Indonesia	975	665	ERR605696	Tropical japonica	500	PAIRED	domesticated
SAMEA2569482	Indonesia	947	648	ERR605697	Tropical japonica	500	PAIRED	domesticated
SAMEA2569482	Indonesia	823	548	ERR605698	Tropical japonica	500	PAIRED	domesticated
SAMEA2569482	Indonesia	722	502	ERR605699	Tropical japonica	500	PAIRED	domesticated
SAMEA2569482	Indonesia	741	513	ERR605700	Tropical japonica	500	PAIRED	domesticated
SAMEA2569517	Indonesia	1080	773	ERR605976	Tropical japonica	500	PAIRED	domesticated
SAMEA2569517	Indonesia	1302	857	ERR605977	Tropical japonica	500	PAIRED	domesticated
SAMEA2569517	Indonesia	1318	854	ERR605978	Tropical japonica	500	PAIRED	domesticated
SAMEA2569517	Indonesia	1032	663	ERR605979	Tropical japonica	500	PAIRED	domesticated
SAMEA2569517	Indonesia	978	656	ERR605980	Tropical japonica	500	PAIRED	domesticated
SAMEA2569517	Indonesia	959	642	ERR605981	Tropical japonica	500	PAIRED	domesticated
SAMEA2569527	Indonesia	805	578	ERR606030	Tropical japonica	500	PAIRED	domesticated
SAMEA2569527	Indonesia	974	645	ERR606031	Tropical japonica	500	PAIRED	domesticated
SAMEA2569527	Indonesia	989	646	ERR606032	Tropical japonica	500	PAIRED	domesticated
SAMEA2569527	Indonesia	745	481	ERR606033	Tropical japonica	500	PAIRED	domesticated
SAMEA2569527	Indonesia	725	487	ERR606034	Tropical japonica	500	PAIRED	domesticated
SAMEA2569527	Indonesia	701	470	ERR606035	Tropical japonica	500	PAIRED	domesticated
SAMEA2569910	Indonesia	472	331	ERR610773	Tropical japonica	500	PAIRED	domesticated
SAMEA2569910	Indonesia	778	570	ERR610774	Tropical japonica	500	PAIRED	domesticated
SAMEA2569910	Indonesia	854	637	ERR610775	Tropical japonica	500	PAIRED	domesticated
SAMEA2569910	Indonesia	1210	834	ERR610776	Tropical japonica	500	PAIRED	domesticated
SAMEA2569910	Indonesia	602	411	ERR610777	Tropical japonica	500	PAIRED	domesticated
SAMEA2569910	Indonesia	1110	795	ERR610778	Tropical japonica	500	PAIRED	domesticated
SAMEA1531306	unknown	3837	2655	ERR068809	Oryza rufipogon	400	PAIRED	wild
SAMEA1531173	unknown	3279	2526	ERR069038	Oryza rufipogon	400	PAIRED	wild
SAMEA1531388	unknown	2642	1826	ERR068784	Oryza rufipogon	400	PAIRED	wild
SAMEA1531466	unknown	2643	1748	ERR068733	Oryza rufipogon	400	PAIRED	wild
SAMEA1531214	unknown	2517	1726	ERR068764	Oryza rufipogon	400	PAIRED	wild
SAMEA1531165	unknown	2660	1675	ERR068748	Oryza rufipogon	400	PAIRED	wild
SAMEA1531341	unknown	2373	1614	ERR068632	Oryza rufipogon	400	PAIRED	wild
SAMEA1531468	unknown	2444	1483	ERR068678	Oryza rufipogon	400	PAIRED	wild
SAMEA1531140	unknown	1942	1426	ERR068985	Oryza rufipogon	400	PAIRED	wild
SAMEA1531126	unknown	1958	1411	ERR068842	Oryza rufipogon	400	PAIRED	wild
SAMEA1531273	unknown	1801	1329	ERR069011	Oryza rufipogon	400	PAIRED	wild
SAMEA1531518	unknown	1839	1328	ERR068813	Oryza rufipogon	400	PAIRED	wild
SAMEA1531301	unknown	1899	1317	ERR068777	Oryza rufipogon	400	PAIRED	wild
SAMEA1531457	unknown	1807	1305	ERR068816	Oryza rufipogon	400	PAIRED	wild
SAMEA1531236	unknown	1746	1287	ERR068987	Oryza rufipogon	400	PAIRED	wild
SAMEA1531326	unknown	1777	1282	ERR068810	Oryza rufipogon	400	PAIRED	wild
SAMEA1531302	unknown	1924	1236	ERR068913	Oryza rufipogon	400	PAIRED	wild
SAMEA1531325	unknown	1936	1217	ERR068741	Oryza rufipogon	400	PAIRED	wild
SAMEA1531427	unknown	1994	1208	ERR068681	Oryza rufipogon	400	PAIRED	wild
SAMEA1531216	unknown	1712	1194	ERR068899	Oryza rufipogon	400	PAIRED	wild
SAMEA1531524	unknown	1720	1192	ERR068878	Oryza rufipogon	400	PAIRED	wild
SAMEA1531311	unknown	1623	1183	ERR068820	Oryza rufipogon	400	PAIRED	wild
SAMEA1531188	unknown	1585	1172	ERR069009	Oryza rufipogon	400	PAIRED	wild
SAMEA1531308	unknown	1679	1169	ERR068877	Oryza rufipogon	400	PAIRED	wild
SAMEA1531413	unknown	1894	1152	ERR068682	Oryza rufipogon	400	PAIRED	wild
SAMEA1531526	unknown	1533	1131	ERR069004	Oryza rufipogon	400	PAIRED	wild
SAMEA1531478	unknown	1551	1124	ERR068814	Oryza rufipogon	400	PAIRED	wild
SAMEA1531171	unknown	1519	1121	ERR068983	Oryza rufipogon	400	PAIRED	wild
SAMEA1531511	unknown	1510	1110	ERR068988	Oryza rufipogon	400	PAIRED	wild
SAMEA1531346	unknown	1503	1109	ERR068966	Oryza rufipogon	400	PAIRED	wild
SAMEA1531463	unknown	1566	1092	ERR068791	Oryza rufipogon	400	PAIRED	wild
SAMEA1531128	unknown	1477	1089	ERR068986	Oryza rufipogon	400	PAIRED	wild
SAMEA1531358	unknown	1488	1076	ERR068771	Oryza rufipogon	400	PAIRED	wild
SAMEA1531075	unknown	1561	1072	ERR068857	Oryza rufipogon	400	PAIRED	wild
SAMEA1531521	unknown	1436	1059	ERR068989	Oryza rufipogon	400	PAIRED	wild
SAMEA1531432	unknown	1419	1049	ERR068991	Oryza rufipogon	400	PAIRED	wild
SAMEA1531491	unknown	1411	1046	ERR069006	Oryza rufipogon	400	PAIRED	wild
SAMEA1531421	unknown	1704	1043	ERR068722	Oryza rufipogon	400	PAIRED	wild
SAMEA1531434	unknown	1409	1041	ERR068953	Oryza rufipogon	400	PAIRED	wild
SAMEA1531376	unknown	1472	1032	ERR068930	Oryza rufipogon	400	PAIRED	wild
SAMEA1531493	unknown	1404	1016	ERR068834	Oryza rufipogon	400	PAIRED	wild
SAMEA1531227	unknown	1427	1003	ERR068898	Oryza rufipogon	400	PAIRED	wild
SAMEA1531087	unknown	1352	996	ERR068980	Oryza rufipogon	400	PAIRED	wild
SAMEA1531211	unknown	1415	989	ERR068931	Oryza rufipogon	400	PAIRED	wild
SAMEA1531309	unknown	1557	985	ERR068742	Oryza rufipogon	400	PAIRED	wild
SAMEA1531487	unknown	1310	968	ERR069005	Oryza rufipogon	400	PAIRED	wild
SAMEA1531135	unknown	1408	962	ERR068902	Oryza rufipogon	400	PAIRED	wild
SAMEA1531495	unknown	1367	957	ERR068779	Oryza rufipogon	400	PAIRED	wild
SAMEA1531460	unknown	1306	952	ERR068827	Oryza rufipogon	400	PAIRED	wild
SAMEA1531254	unknown	1530	932	ERR068713	Oryza rufipogon	400	PAIRED	wild
SAMEA1531263	unknown	1246	922	ERR069012	Oryza rufipogon	400	PAIRED	wild
SAMEA1531414	unknown	1229	909	ERR068990	Oryza rufipogon	400	PAIRED	wild
SAMEA1531183	unknown	1322	908	ERR068625	Oryza rufipogon	400	PAIRED	wild
SAMEA1531439	unknown	1289	900	ERR068788	Oryza rufipogon	400	PAIRED	wild
SAMEA1531291	unknown	1441	880	ERR068636	Oryza rufipogon	400	PAIRED	wild
SAMEA1531297	unknown	1185	880	ERR069010	Oryza rufipogon	400	PAIRED	wild
SAMEA1531187	unknown	1283	877	ERR068615	Oryza rufipogon	400	PAIRED	wild
SAMEA1531116	unknown	1404	876	ERR068727	Oryza rufipogon	400	PAIRED	wild
SAMEA1531322	unknown	1443	876	ERR068645	Oryza rufipogon	400	PAIRED	wild
SAMEA1531403	unknown	1153	869	ERR068941	Oryza rufipogon	400	PAIRED	wild
SAMEA1531197	unknown	1254	860	ERR068775	Oryza rufipogon	400	PAIRED	wild
SAMEA1531144	unknown	1345	855	ERR068843	Oryza rufipogon	400	PAIRED	wild
SAMEA1531091	unknown	1237	852	ERR068925	Oryza rufipogon	400	PAIRED	wild
SAMEA1531321	unknown	1159	842	ERR068783	Oryza rufipogon	400	PAIRED	wild
SAMEA1531446	unknown	1221	840	ERR068833	Oryza rufipogon	400	PAIRED	wild
SAMEA1531424	unknown	1148	830	ERR068831	Oryza rufipogon	400	PAIRED	wild
SAMEA1531226	unknown	1176	828	ERR068932	Oryza rufipogon	400	PAIRED	wild
SAMEA1531418	unknown	1359	821	ERR068692	Oryza rufipogon	400	PAIRED	wild
SAMEA1531221	unknown	1131	820	ERR069033	Oryza rufipogon	400	PAIRED	wild
SAMEA1531520	unknown	1128	818	ERR068823	Oryza rufipogon	400	PAIRED	wild
SAMEA1531179	unknown	1214	805	ERR068717	Oryza rufipogon	400	PAIRED	wild
SAMEA1531469	unknown	1223	805	ERR068693	Oryza rufipogon	400	PAIRED	wild
SAMEA1531499	unknown	1300	793	ERR068640	Oryza rufipogon	400	PAIRED	wild
SAMEA1531492	unknown	1043	783	ERR068949	Oryza rufipogon	400	PAIRED	wild
SAMEA1531238	unknown	1051	780	ERR069013	Oryza rufipogon	400	PAIRED	wild
SAMEA1531071	unknown	1108	779	ERR068892	Oryza rufipogon	400	PAIRED	wild
SAMEA1531399	unknown	1065	774	ERR068785	Oryza rufipogon	400	PAIRED	wild
SAMEA1531207	unknown	1041	769	ERR069008	Oryza rufipogon	400	PAIRED	wild
SAMEA1531246	unknown	1100	769	ERR068916	Oryza rufipogon	400	PAIRED	wild
SAMEA1531363	unknown	1023	769	ERR068946	Oryza rufipogon	400	PAIRED	wild
SAMEA1531250	unknown	1055	761	ERR069031	Oryza rufipogon	400	PAIRED	wild
SAMEA1531233	unknown	1100	755	ERR068772	Oryza rufipogon	400	PAIRED	wild
SAMEA1531356	unknown	1010	748	ERR068967	Oryza rufipogon	400	PAIRED	wild
SAMEA1531124	unknown	1076	744	ERR068855	Oryza rufipogon	400	PAIRED	wild
SAMEA1531184	unknown	1070	732	ERR068912	Oryza rufipogon	400	PAIRED	wild
SAMEA1531247	unknown	1063	732	ERR068852	Oryza rufipogon	400	PAIRED	wild
SAMEA1531330	unknown	1201	729	ERR068635	Oryza rufipogon	400	PAIRED	wild
SAMEA1531319	unknown	1037	726	ERR068876	Oryza rufipogon	400	PAIRED	wild
SAMEA1531344	unknown	1029	724	ERR068875	Oryza rufipogon	400	PAIRED	wild
SAMEA1531076	unknown	970	716	ERR068982	Oryza rufipogon	400	PAIRED	wild
SAMEA1531303	unknown	1043	716	ERR068923	Oryza rufipogon	400	PAIRED	wild
SAMEA1531392	unknown	1030	702	ERR068730	Oryza rufipogon	400	PAIRED	wild
SAMEA1531279	unknown	973	694	ERR068849	Oryza rufipogon	400	PAIRED	wild
SAMEA1531359	unknown	1141	694	ERR068698	Oryza rufipogon	400	PAIRED	wild
SAMEA1531276	unknown	1001	689	ERR068921	Oryza rufipogon	400	PAIRED	wild
SAMEA1531477	unknown	944	689	ERR068817	Oryza rufipogon	400	PAIRED	wild
SAMEA1531103	unknown	992	687	ERR068926	Oryza rufipogon	400	PAIRED	wild
SAMEA1531275	unknown	996	686	ERR068623	Oryza rufipogon	400	PAIRED	wild
SAMEA1531490	unknown	970	679	ERR068880	Oryza rufipogon	400	PAIRED	wild
SAMEA1531449	unknown	1114	675	ERR068694	Oryza rufipogon	400	PAIRED	wild
SAMEA1531120	unknown	969	674	ERR068927	Oryza rufipogon	400	PAIRED	wild
SAMEA1531174	unknown	926	670	ERR068845	Oryza rufipogon	400	PAIRED	wild
SAMEA1531077	unknown	946	666	ERR068605	Oryza rufipogon	400	PAIRED	wild
SAMEA1531384	unknown	922	659	ERR068929	Oryza rufipogon	400	PAIRED	wild
SAMEA1531431	unknown	1070	654	ERR068721	Oryza rufipogon	400	PAIRED	wild
SAMEA1531496	unknown	893	654	ERR068826	Oryza rufipogon	400	PAIRED	wild
SAMEA1531447	unknown	926	653	ERR068938	Oryza rufipogon	400	PAIRED	wild
SAMEA1531313	unknown	934	643	ERR068644	Oryza rufipogon	400	PAIRED	wild
SAMEA1531152	unknown	942	640	ERR068969	Oryza rufipogon	400	PAIRED	wild
SAMEA1531223	unknown	932	638	ERR068762	Oryza rufipogon	400	PAIRED	wild
SAMEA1531498	unknown	912	633	ERR068778	Oryza rufipogon	400	PAIRED	wild
SAMEA1531108	unknown	893	632	ERR068603	Oryza rufipogon	400	PAIRED	wild
SAMEA1531429	unknown	911	632	ERR068735	Oryza rufipogon	400	PAIRED	wild
SAMEA1531355	unknown	893	624	ERR068859	Oryza rufipogon	400	PAIRED	wild
SAMEA1531389	unknown	897	621	ERR068928	Oryza rufipogon	400	PAIRED	wild
SAMEA1531323	unknown	825	620	ERR068943	Oryza rufipogon	400	PAIRED	wild
SAMEA1531332	unknown	882	618	ERR069001	Oryza rufipogon	400	PAIRED	wild
SAMEA1531503	unknown	870	612	ERR068896	Oryza rufipogon	400	PAIRED	wild
SAMEA1531202	unknown	878	607	ERR068867	Oryza rufipogon	400	PAIRED	wild
SAMEA1531104	unknown	850	601	ERR068959	Oryza rufipogon	400	PAIRED	wild
SAMEA1531488	unknown	823	601	ERR068825	Oryza rufipogon	400	PAIRED	wild
SAMEA1531272	unknown	851	597	ERR068914	Oryza rufipogon	400	PAIRED	wild
SAMEA1531411	unknown	783	594	ERR068956	Oryza rufipogon	400	PAIRED	wild
SAMEA1531371	unknown	814	593	ERR068787	Oryza rufipogon	400	PAIRED	wild
SAMEA1531159	unknown	849	592	ERR068844	Oryza rufipogon	400	PAIRED	wild
SAMEA1531150	unknown	798	591	ERR068984	Oryza rufipogon	400	PAIRED	wild
SAMEA1531423	unknown	772	588	ERR068954	Oryza rufipogon	400	PAIRED	wild
SAMEA1531105	unknown	847	587	ERR068854	Oryza rufipogon	400	PAIRED	wild
SAMEA1531287	unknown	824	587	ERR068937	Oryza rufipogon	400	PAIRED	wild
SAMEA1531115	unknown	827	583	ERR068888	Oryza rufipogon	400	PAIRED	wild
SAMEA1531151	unknown	822	582	ERR068904	Oryza rufipogon	400	PAIRED	wild
SAMEA1531505	unknown	779	581	ERR068948	Oryza rufipogon	400	PAIRED	wild
SAMEA1531324	unknown	825	574	ERR068769	Oryza rufipogon	400	PAIRED	wild
SAMEA1531397	unknown	826	574	ERR068886	Oryza rufipogon	400	PAIRED	wild
SAMEA1531255	unknown	798	568	ERR068861	Oryza rufipogon	400	PAIRED	wild
SAMEA1531093	unknown	803	563	ERR068891	Oryza rufipogon	400	PAIRED	wild
SAMEA1531527	unknown	833	560	ERR068798	Oryza rufipogon	400	PAIRED	wild
SAMEA1531203	unknown	779	555	ERR068935	Oryza rufipogon	400	PAIRED	wild
SAMEA1531516	unknown	803	552	ERR068641	Oryza rufipogon	400	PAIRED	wild
SAMEA1531073	unknown	905	550	ERR068662	Oryza rufipogon	400	PAIRED	wild
SAMEA1531298	unknown	791	549	ERR068758	Oryza rufipogon	400	PAIRED	wild
SAMEA1531436	unknown	757	548	ERR068830	Oryza rufipogon	400	PAIRED	wild
SAMEA1531375	unknown	762	547	ERR069023	Oryza rufipogon	400	PAIRED	wild
SAMEA1531408	unknown	743	542	ERR068786	Oryza rufipogon	400	PAIRED	wild
SAMEA1531312	unknown	783	540	ERR068858	Oryza rufipogon	400	PAIRED	wild
SAMEA1531435	unknown	756	537	ERR068597	Oryza rufipogon	400	PAIRED	wild
SAMEA1531476	unknown	715	537	ERR068951	Oryza rufipogon	400	PAIRED	wild
SAMEA1531234	unknown	788	536	ERR068973	Oryza rufipogon	400	PAIRED	wild
SAMEA1531405	unknown	774	536	ERR068869	Oryza rufipogon	400	PAIRED	wild
SAMEA1531189	unknown	751	535	ERR069036	Oryza rufipogon	400	PAIRED	wild
SAMEA1531133	unknown	767	533	ERR068766	Oryza rufipogon	400	PAIRED	wild
SAMEA1531262	unknown	769	533	ERR068920	Oryza rufipogon	400	PAIRED	wild
SAMEA1531456	unknown	698	531	ERR068952	Oryza rufipogon	400	PAIRED	wild
SAMEA1531252	unknown	763	528	ERR068621	Oryza rufipogon	400	PAIRED	wild
SAMEA1531137	unknown	760	526	ERR068648	Oryza rufipogon	400	PAIRED	wild
SAMEA1531530	unknown	749	526	ERR068795	Oryza rufipogon	400	PAIRED	wild
SAMEA1531082	unknown	752	523	ERR068756	Oryza rufipogon	400	PAIRED	wild
SAMEA1531317	unknown	754	523	ERR068634	Oryza rufipogon	400	PAIRED	wild
SAMEA1531280	unknown	721	522	ERR068864	Oryza rufipogon	400	PAIRED	wild
SAMEA1531088	unknown	718	521	ERR068962	Oryza rufipogon	400	PAIRED	wild
SAMEA1531107	unknown	800	519	ERR068660	Oryza rufipogon	400	PAIRED	wild
SAMEA1531455	unknown	713	518	ERR068789	Oryza rufipogon	400	PAIRED	wild
SAMEA1531454	unknown	738	517	ERR068993	Oryza rufipogon	400	PAIRED	wild
SAMEA1531416	unknown	738	513	ERR068868	Oryza rufipogon	400	PAIRED	wild
SAMEA1531079	unknown	717	511	ERR068856	Oryza rufipogon	400	PAIRED	wild
SAMEA1531293	unknown	756	510	ERR069028	Oryza rufipogon	400	PAIRED	wild
SAMEA1531270	unknown	708	509	ERR069030	Oryza rufipogon	400	PAIRED	wild
SAMEA1531294	unknown	737	507	ERR068851	Oryza rufipogon	400	PAIRED	wild
SAMEA1531213	unknown	707	504	ERR068900	Oryza rufipogon	400	PAIRED	wild
SAMEA1531304	unknown	690	503	ERR068782	Oryza rufipogon	400	PAIRED	wild
SAMEA1531364	unknown	702	503	ERR069037	Oryza rufipogon	400	PAIRED	wild
SAMEA1531422	unknown	710	503	ERR068596	Oryza rufipogon	400	PAIRED	wild
SAMEA1531519	unknown	728	503	ERR068643	Oryza rufipogon	400	PAIRED	wild
SAMEA1531426	unknown	709	499	ERR068885	Oryza rufipogon	400	PAIRED	wild
SAMEA1531132	unknown	718	498	ERR068686	Oryza rufipogon	400	PAIRED	wild
SAMEA1531379	unknown	723	497	ERR068631	Oryza rufipogon	400	PAIRED	wild
SAMEA1531448	unknown	666	494	ERR069007	Oryza rufipogon	400	PAIRED	wild
SAMEA1531472	unknown	708	492	ERR068882	Oryza rufipogon	400	PAIRED	wild
SAMEA1531348	unknown	694	490	ERR068999	Oryza rufipogon	400	PAIRED	wild
SAMEA1531502	unknown	666	486	ERR068835	Oryza rufipogon	400	PAIRED	wild
SAMEA1531180	unknown	663	482	ERR068828	Oryza rufipogon	400	PAIRED	wild
SAMEA1531222	unknown	698	479	ERR068908	Oryza rufipogon	400	PAIRED	wild
SAMEA1531318	unknown	629	479	ERR068945	Oryza rufipogon	400	PAIRED	wild
SAMEA1531428	unknown	690	479	ERR068690	Oryza rufipogon	400	PAIRED	wild
SAMEA1531337	unknown	674	478	ERR068998	Oryza rufipogon	400	PAIRED	wild
SAMEA1531200	unknown	674	476	ERR068848	Oryza rufipogon	400	PAIRED	wild
SAMEA1531282	unknown	698	475	ERR068598	Oryza rufipogon	400	PAIRED	wild
SAMEA1531462	unknown	684	472	ERR068832	Oryza rufipogon	400	PAIRED	wild
SAMEA1531101	unknown	686	471	ERR068979	Oryza rufipogon	400	PAIRED	wild
SAMEA1531402	unknown	671	471	ERR068887	Oryza rufipogon	400	PAIRED	wild
SAMEA1531209	unknown	650	469	ERR069034	Oryza rufipogon	400	PAIRED	wild
SAMEA1531300	unknown	679	469	ERR068622	Oryza rufipogon	400	PAIRED	wild
SAMEA1531078	unknown	619	465	ERR068961	Oryza rufipogon	400	PAIRED	wild
SAMEA1531117	unknown	672	465	ERR068753	Oryza rufipogon	400	PAIRED	wild
SAMEA1531398	unknown	613	465	ERR068957	Oryza rufipogon	400	PAIRED	wild
SAMEA1531090	unknown	620	461	ERR068981	Oryza rufipogon	400	PAIRED	wild
SAMEA1531481	unknown	697	461	ERR068792	Oryza rufipogon	400	PAIRED	wild
SAMEA1531489	unknown	655	460	ERR068895	Oryza rufipogon	400	PAIRED	wild
SAMEA1531084	unknown	673	459	ERR068905	Oryza rufipogon	400	PAIRED	wild
SAMEA1531486	unknown	652	458	ERR068893	Oryza rufipogon	400	PAIRED	wild
SAMEA1531243	unknown	658	457	ERR068712	Oryza rufipogon	400	PAIRED	wild
SAMEA1531112	unknown	626	455	ERR068841	Oryza rufipogon	400	PAIRED	wild
SAMEA1531089	unknown	638	452	ERR068604	Oryza rufipogon	400	PAIRED	wild
SAMEA1531290	unknown	644	452	ERR068739	Oryza rufipogon	400	PAIRED	wild
SAMEA1531192	unknown	627	447	ERR068934	Oryza rufipogon	400	PAIRED	wild
SAMEA1531281	unknown	661	446	ERR069019	Oryza rufipogon	400	PAIRED	wild
SAMEA1531377	unknown	643	446	ERR068871	Oryza rufipogon	400	PAIRED	wild
SAMEA1531099	unknown	641	444	ERR068754	Oryza rufipogon	400	PAIRED	wild
SAMEA1531072	unknown	642	443	ERR068924	Oryza rufipogon	400	PAIRED	wild
SAMEA1531196	unknown	629	439	ERR068760	Oryza rufipogon	400	PAIRED	wild
SAMEA1531081	unknown	634	437	ERR068907	Oryza rufipogon	400	PAIRED	wild
SAMEA1531131	unknown	626	437	ERR068685	Oryza rufipogon	400	PAIRED	wild
SAMEA1531292	unknown	600	434	ERR068850	Oryza rufipogon	400	PAIRED	wild
SAMEA1531185	unknown	623	433	ERR068829	Oryza rufipogon	400	PAIRED	wild
SAMEA1531351	unknown	614	432	ERR068743	Oryza rufipogon	400	PAIRED	wild
SAMEA1531523	unknown	606	432	ERR068897	Oryza rufipogon	400	PAIRED	wild
SAMEA1531244	unknown	629	431	ERR068676	Oryza rufipogon	400	PAIRED	wild
SAMEA1531286	unknown	634	431	ERR069018	Oryza rufipogon	400	PAIRED	wild
SAMEA1531186	unknown	620	430	ERR068626	Oryza rufipogon	400	PAIRED	wild
SAMEA1531400	unknown	621	430	ERR068689	Oryza rufipogon	400	PAIRED	wild
SAMEA1531374	unknown	617	429	ERR068629	Oryza rufipogon	400	PAIRED	wild
SAMEA1531338	unknown	597	428	ERR069025	Oryza rufipogon	400	PAIRED	wild
SAMEA1531269	unknown	621	427	ERR068620	Oryza rufipogon	400	PAIRED	wild
SAMEA1531350	unknown	634	427	ERR068819	Oryza rufipogon	400	PAIRED	wild
SAMEA1531125	unknown	559	425	ERR068960	Oryza rufipogon	400	PAIRED	wild
SAMEA1531258	unknown	608	421	ERR068619	Oryza rufipogon	400	PAIRED	wild
SAMEA1531264	unknown	605	420	ERR068714	Oryza rufipogon	400	PAIRED	wild
SAMEA1531168	unknown	611	416	ERR068806	Oryza rufipogon	400	PAIRED	wild
SAMEA1531393	unknown	601	416	ERR068870	Oryza rufipogon	400	PAIRED	wild
SAMEA1531134	unknown	596	414	ERR068751	Oryza rufipogon	400	PAIRED	wild
SAMEA1531162	unknown	578	414	ERR068903	Oryza rufipogon	400	PAIRED	wild
SAMEA1531215	unknown	594	413	ERR068715	Oryza rufipogon	400	PAIRED	wild
SAMEA1531514	unknown	615	413	ERR068794	Oryza rufipogon	400	PAIRED	wild
SAMEA1531166	unknown	590	412	ERR068684	Oryza rufipogon	400	PAIRED	wild
SAMEA1531513	unknown	616	412	ERR068811	Oryza rufipogon	400	PAIRED	wild
SAMEA1531365	unknown	591	410	ERR068747	Oryza rufipogon	400	PAIRED	wild
SAMEA1531256	unknown	599	409	ERR069014	Oryza rufipogon	400	PAIRED	wild
SAMEA1531284	unknown	587	409	ERR068922	Oryza rufipogon	400	PAIRED	wild
SAMEA1531257	unknown	587	407	ERR068677	Oryza rufipogon	400	PAIRED	wild
SAMEA1531443	unknown	594	405	ERR068734	Oryza rufipogon	400	PAIRED	wild
SAMEA1531102	unknown	608	404	ERR068673	Oryza rufipogon	400	PAIRED	wild
SAMEA1531425	unknown	569	401	ERR068883	Oryza rufipogon	400	PAIRED	wild
SAMEA1531470	unknown	570	398	ERR068723	Oryza rufipogon	400	PAIRED	wild
SAMEA1531307	unknown	572	397	ERR068768	Oryza rufipogon	400	PAIRED	wild
SAMEA1531145	unknown	569	396	ERR068750	Oryza rufipogon	400	PAIRED	wild
SAMEA1531156	unknown	558	396	ERR068593	Oryza rufipogon	400	PAIRED	wild
SAMEA1531172	unknown	556	394	ERR068997	Oryza rufipogon	400	PAIRED	wild
SAMEA1531242	unknown	569	394	ERR068919	Oryza rufipogon	400	PAIRED	wild
SAMEA1531437	unknown	558	393	ERR068736	Oryza rufipogon	400	PAIRED	wild
SAMEA1531118	unknown	559	390	ERR068674	Oryza rufipogon	400	PAIRED	wild
SAMEA1531444	unknown	549	390	ERR068594	Oryza rufipogon	400	PAIRED	wild
SAMEA1531248	unknown	560	386	ERR068917	Oryza rufipogon	400	PAIRED	wild
SAMEA1531515	unknown	548	386	ERR068656	Oryza rufipogon	400	PAIRED	wild
SAMEA1531395	unknown	572	385	ERR069021	Oryza rufipogon	400	PAIRED	wild
SAMEA1531147	unknown	539	382	ERR068650	Oryza rufipogon	400	PAIRED	wild
SAMEA1531127	unknown	547	381	ERR068752	Oryza rufipogon	400	PAIRED	wild
SAMEA1531136	unknown	540	380	ERR068996	Oryza rufipogon	400	PAIRED	wild
SAMEA1531122	unknown	538	379	ERR068889	Oryza rufipogon	400	PAIRED	wild
SAMEA1531517	unknown	568	379	ERR068796	Oryza rufipogon	400	PAIRED	wild
SAMEA1531121	unknown	541	378	ERR068675	Oryza rufipogon	400	PAIRED	wild
SAMEA1531334	unknown	533	378	ERR068860	Oryza rufipogon	400	PAIRED	wild
SAMEA1531415	unknown	536	378	ERR068884	Oryza rufipogon	400	PAIRED	wild
SAMEA1531452	unknown	541	378	ERR068881	Oryza rufipogon	400	PAIRED	wild
SAMEA1531154	unknown	549	377	ERR068607	Oryza rufipogon	400	PAIRED	wild
SAMEA1531299	unknown	545	377	ERR068637	Oryza rufipogon	400	PAIRED	wild
SAMEA1531381	unknown	537	377	ERR068731	Oryza rufipogon	400	PAIRED	wild
SAMEA1531259	unknown	526	375	ERR068863	Oryza rufipogon	400	PAIRED	wild
SAMEA1531480	unknown	497	374	ERR068950	Oryza rufipogon	400	PAIRED	wild
SAMEA1531098	unknown	534	373	ERR068726	Oryza rufipogon	400	PAIRED	wild
SAMEA1531419	unknown	551	373	ERR068799	Oryza rufipogon	400	PAIRED	wild
SAMEA1531296	unknown	519	371	ERR068865	Oryza rufipogon	400	PAIRED	wild
SAMEA1531507	unknown	548	371	ERR068822	Oryza rufipogon	400	PAIRED	wild
SAMEA1531529	unknown	530	370	ERR068824	Oryza rufipogon	400	PAIRED	wild
SAMEA1531339	unknown	537	368	ERR068646	Oryza rufipogon	400	PAIRED	wild
SAMEA1531231	unknown	525	367	ERR068763	Oryza rufipogon	400	PAIRED	wild
SAMEA1531199	unknown	530	366	ERR068910	Oryza rufipogon	400	PAIRED	wild
SAMEA1531506	unknown	515	366	ERR069002	Oryza rufipogon	400	PAIRED	wild
SAMEA1531139	unknown	521	365	ERR068765	Oryza rufipogon	400	PAIRED	wild
SAMEA1531504	unknown	529	365	ERR068642	Oryza rufipogon	400	PAIRED	wild
SAMEA1531508	unknown	541	365	ERR068812	Oryza rufipogon	400	PAIRED	wild
SAMEA1531092	unknown	521	361	ERR068838	Oryza rufipogon	400	PAIRED	wild
SAMEA1531283	unknown	519	361	ERR068759	Oryza rufipogon	400	PAIRED	wild
SAMEA1531138	unknown	531	360	ERR068804	Oryza rufipogon	400	PAIRED	wild
SAMEA1531155	unknown	516	359	ERR068749	Oryza rufipogon	400	PAIRED	wild
SAMEA1531484	unknown	535	359	ERR068697	Oryza rufipogon	400	PAIRED	wild
SAMEA1531106	unknown	506	358	ERR068839	Oryza rufipogon	400	PAIRED	wild
SAMEA1531146	unknown	506	358	ERR068901	Oryza rufipogon	400	PAIRED	wild
SAMEA1531157	unknown	518	358	ERR068970	Oryza rufipogon	400	PAIRED	wild
SAMEA1531178	unknown	510	356	ERR068972	Oryza rufipogon	400	PAIRED	wild
SAMEA1531510	unknown	507	354	ERR068757	Oryza rufipogon	400	PAIRED	wild
SAMEA1531329	unknown	464	352	ERR068944	Oryza rufipogon	400	PAIRED	wild
SAMEA1531141	unknown	503	348	ERR068666	Oryza rufipogon	400	PAIRED	wild
SAMEA1531205	unknown	503	348	ERR068911	Oryza rufipogon	400	PAIRED	wild
SAMEA1531237	unknown	487	348	ERR068862	Oryza rufipogon	400	PAIRED	wild
SAMEA1531335	unknown	518	348	ERR068818	Oryza rufipogon	400	PAIRED	wild
SAMEA1531220	unknown	477	347	ERR068773	Oryza rufipogon	400	PAIRED	wild
SAMEA1531083	unknown	509	346	ERR068661	Oryza rufipogon	400	PAIRED	wild
SAMEA1531525	unknown	483	345	ERR068837	Oryza rufipogon	400	PAIRED	wild
SAMEA1531451	unknown	491	344	ERR068680	Oryza rufipogon	400	PAIRED	wild
SAMEA1531500	unknown	511	344	ERR068815	Oryza rufipogon	400	PAIRED	wild
SAMEA1531349	unknown	505	340	ERR068808	Oryza rufipogon	400	PAIRED	wild
SAMEA1531080	unknown	491	338	ERR068671	Oryza rufipogon	400	PAIRED	wild
SAMEA1531485	unknown	489	338	ERR068836	Oryza rufipogon	400	PAIRED	wild
SAMEA1531473	unknown	481	337	ERR068847	Oryza rufipogon	400	PAIRED	wild
SAMEA1531440	unknown	476	336	ERR068992	Oryza rufipogon	400	PAIRED	wild
SAMEA1531314	unknown	476	334	ERR069000	Oryza rufipogon	400	PAIRED	wild
SAMEA1531378	unknown	461	332	ERR069024	Oryza rufipogon	400	PAIRED	wild
SAMEA1531241	unknown	481	331	ERR068977	Oryza rufipogon	400	PAIRED	wild
SAMEA1531352	unknown	475	330	ERR068647	Oryza rufipogon	400	PAIRED	wild
SAMEA1531406	unknown	472	330	ERR068688	Oryza rufipogon	400	PAIRED	wild
SAMEA1531412	unknown	466	330	ERR068654	Oryza rufipogon	400	PAIRED	wild
SAMEA1531474	unknown	464	330	ERR068595	Oryza rufipogon	400	PAIRED	wild
SAMEA1531479	unknown	473	330	ERR068879	Oryza rufipogon	400	PAIRED	wild
SAMEA1531109	unknown	470	329	ERR068890	Oryza rufipogon	400	PAIRED	wild
SAMEA1531501	unknown	464	326	ERR068894	Oryza rufipogon	400	PAIRED	wild
SAMEA1531420	unknown	457	323	ERR068737	Oryza rufipogon	400	PAIRED	wild
SAMEA1531094	unknown	463	321	ERR068906	Oryza rufipogon	400	PAIRED	wild
SAMEA1531441	unknown	461	321	ERR068691	Oryza rufipogon	400	PAIRED	wild
SAMEA1531194	unknown	471	320	ERR068624	Oryza rufipogon	400	PAIRED	wild
SAMEA1531182	unknown	437	318	ERR068776	Oryza rufipogon	400	PAIRED	wild
SAMEA1531268	unknown	458	315	ERR068609	Oryza rufipogon	400	PAIRED	wild
SAMEA1531095	unknown	450	313	ERR068755	Oryza rufipogon	400	PAIRED	wild
SAMEA1531407	unknown	449	312	ERR068728	Oryza rufipogon	400	PAIRED	wild
SAMEA1531394	unknown	443	311	ERR068729	Oryza rufipogon	400	PAIRED	wild
SAMEA1531433	unknown	460	311	ERR068801	Oryza rufipogon	400	PAIRED	wild
SAMEA1531285	unknown	457	310	ERR069029	Oryza rufipogon	400	PAIRED	wild
SAMEA1531249	unknown	435	308	ERR068600	Oryza rufipogon	400	PAIRED	wild
SAMEA1531471	unknown	435	308	ERR068994	Oryza rufipogon	400	PAIRED	wild
SAMEA1531522	unknown	443	308	ERR068719	Oryza rufipogon	400	PAIRED	wild
SAMEA1531353	unknown	444	306	ERR068633	Oryza rufipogon	400	PAIRED	wild
SAMEA1531148	unknown	443	304	ERR068668	Oryza rufipogon	400	PAIRED	wild
SAMEA1531385	unknown	439	304	ERR068630	Oryza rufipogon	400	PAIRED	wild
SAMEA1531261	unknown	439	303	ERR068915	Oryza rufipogon	400	PAIRED	wild
SAMEA1531169	unknown	446	302	ERR068807	Oryza rufipogon	400	PAIRED	wild
SAMEA1531181	unknown	428	301	ERR068761	Oryza rufipogon	400	PAIRED	wild
SAMEA1531204	unknown	437	301	ERR068614	Oryza rufipogon	400	PAIRED	wild
SAMEA1531328	unknown	425	300	ERR068740	Oryza rufipogon	400	PAIRED	wild
SAMEA1531225	unknown	429	299	ERR068716	Oryza rufipogon	400	PAIRED	wild
SAMEA1531096	unknown	419	296	ERR068602	Oryza rufipogon	400	PAIRED	wild
SAMEA1531277	unknown	415	296	ERR068936	Oryza rufipogon	400	PAIRED	wild
SAMEA1531288	unknown	430	296	ERR068711	Oryza rufipogon	400	PAIRED	wild
SAMEA1531458	unknown	418	296	ERR068651	Oryza rufipogon	400	PAIRED	wild
SAMEA1531372	unknown	426	295	ERR068873	Oryza rufipogon	400	PAIRED	wild
SAMEA1531340	unknown	422	293	ERR068770	Oryza rufipogon	400	PAIRED	wild
SAMEA1531483	unknown	424	293	ERR068639	Oryza rufipogon	400	PAIRED	wild
SAMEA1531373	unknown	421	292	ERR068746	Oryza rufipogon	400	PAIRED	wild
SAMEA1531410	unknown	407	292	ERR069022	Oryza rufipogon	400	PAIRED	wild
SAMEA1531230	unknown	429	291	ERR068627	Oryza rufipogon	400	PAIRED	wild
SAMEA1531386	unknown	420	290	ERR068705	Oryza rufipogon	400	PAIRED	wild
SAMEA1531367	unknown	415	289	ERR068872	Oryza rufipogon	400	PAIRED	wild
SAMEA1531494	unknown	415	289	ERR068695	Oryza rufipogon	400	PAIRED	wild
SAMEA1531274	unknown	417	287	ERR068710	Oryza rufipogon	400	PAIRED	wild
SAMEA1531383	unknown	380	287	ERR068939	Oryza rufipogon	400	PAIRED	wild
SAMEA1531164	unknown	422	286	ERR068606	Oryza rufipogon	400	PAIRED	wild
SAMEA1531465	unknown	415	286	ERR068638	Oryza rufipogon	400	PAIRED	wild
SAMEA1531253	unknown	410	281	ERR068976	Oryza rufipogon	400	PAIRED	wild
SAMEA1531445	unknown	411	279	ERR068802	Oryza rufipogon	400	PAIRED	wild
SAMEA1531461	unknown	417	278	ERR068803	Oryza rufipogon	400	PAIRED	wild
SAMEA1531198	unknown	412	277	ERR069017	Oryza rufipogon	400	PAIRED	wild
SAMEA1531438	unknown	408	277	ERR068800	Oryza rufipogon	400	PAIRED	wild
SAMEA1531167	unknown	398	276	ERR068846	Oryza rufipogon	400	PAIRED	wild
SAMEA1531193	unknown	400	275	ERR068613	Oryza rufipogon	400	PAIRED	wild
SAMEA1531459	unknown	390	272	ERR068724	Oryza rufipogon	400	PAIRED	wild
SAMEA1531343	unknown	391	271	ERR068744	Oryza rufipogon	400	PAIRED	wild
SAMEA1531111	unknown	391	268	ERR068978	Oryza rufipogon	400	PAIRED	wild
SAMEA1531265	unknown	379	268	ERR068599	Oryza rufipogon	400	PAIRED	wild
SAMEA1531475	unknown	381	268	ERR068652	Oryza rufipogon	400	PAIRED	wild
SAMEA1531100	unknown	378	267	ERR068840	Oryza rufipogon	400	PAIRED	wild
SAMEA1531401	unknown	384	265	ERR068703	Oryza rufipogon	400	PAIRED	wild
SAMEA1531336	unknown	340	264	ERR068965	Oryza rufipogon	400	PAIRED	wild
SAMEA1531342	unknown	382	264	ERR068699	Oryza rufipogon	400	PAIRED	wild
SAMEA1531382	unknown	371	259	ERR068745	Oryza rufipogon	400	PAIRED	wild
SAMEA1531170	unknown	376	257	ERR068670	Oryza rufipogon	400	PAIRED	wild
SAMEA1531219	unknown	369	256	ERR068974	Oryza rufipogon	400	PAIRED	wild
SAMEA1531464	unknown	355	253	ERR068653	Oryza rufipogon	400	PAIRED	wild
SAMEA1531208	unknown	344	251	ERR068774	Oryza rufipogon	400	PAIRED	wild
SAMEA1531210	unknown	365	251	ERR068909	Oryza rufipogon	400	PAIRED	wild
SAMEA1531366	unknown	355	251	ERR068732	Oryza rufipogon	400	PAIRED	wild
SAMEA1531528	unknown	361	251	ERR068718	Oryza rufipogon	400	PAIRED	wild
SAMEA1531331	unknown	357	250	ERR068700	Oryza rufipogon	400	PAIRED	wild
SAMEA1531390	unknown	364	250	ERR068704	Oryza rufipogon	400	PAIRED	wild
SAMEA1531370	unknown	361	249	ERR068706	Oryza rufipogon	400	PAIRED	wild
SAMEA1531391	unknown	364	246	ERR069020	Oryza rufipogon	400	PAIRED	wild
SAMEA1531224	unknown	351	245	ERR068918	Oryza rufipogon	400	PAIRED	wild
SAMEA1531097	unknown	323	244	ERR068958	Oryza rufipogon	400	PAIRED	wild
SAMEA1531206	unknown	337	242	ERR069035	Oryza rufipogon	400	PAIRED	wild
SAMEA1531467	unknown	351	242	ERR068707	Oryza rufipogon	400	PAIRED	wild
SAMEA1531278	unknown	349	241	ERR068612	Oryza rufipogon	400	PAIRED	wild
SAMEA1531357	unknown	345	240	ERR068874	Oryza rufipogon	400	PAIRED	wild
SAMEA1531512	unknown	339	238	ERR069003	Oryza rufipogon	400	PAIRED	wild
SAMEA1531305	unknown	343	237	ERR068702	Oryza rufipogon	400	PAIRED	wild
SAMEA1531177	unknown	331	233	ERR068649	Oryza rufipogon	400	PAIRED	wild
SAMEA1531149	unknown	333	232	ERR068683	Oryza rufipogon	400	PAIRED	wild
SAMEA1531191	unknown	333	231	ERR068866	Oryza rufipogon	400	PAIRED	wild
SAMEA1531315	unknown	348	231	ERR068797	Oryza rufipogon	400	PAIRED	wild
SAMEA1531240	unknown	334	228	ERR068610	Oryza rufipogon	400	PAIRED	wild
SAMEA1531176	unknown	318	221	ERR068664	Oryza rufipogon	400	PAIRED	wild
SAMEA1531354	unknown	319	220	ERR068608	Oryza rufipogon	400	PAIRED	wild
SAMEA1531316	unknown	317	217	ERR068701	Oryza rufipogon	400	PAIRED	wild
SAMEA1531245	unknown	305	215	ERR068658	Oryza rufipogon	400	PAIRED	wild
SAMEA1531195	unknown	305	210	ERR068709	Oryza rufipogon	400	PAIRED	wild
SAMEA1531482	unknown	300	210	ERR068696	Oryza rufipogon	400	PAIRED	wild
SAMEA1531142	unknown	299	207	ERR068687	Oryza rufipogon	400	PAIRED	wild
SAMEA1531327	unknown	307	207	ERR068821	Oryza rufipogon	400	PAIRED	wild
SAMEA1531143	unknown	289	203	ERR068995	Oryza rufipogon	400	PAIRED	wild
SAMEA1531369	unknown	270	203	ERR068940	Oryza rufipogon	400	PAIRED	wild
SAMEA1531201	unknown	287	201	ERR068971	Oryza rufipogon	400	PAIRED	wild
SAMEA1531404	unknown	296	201	ERR068628	Oryza rufipogon	400	PAIRED	wild
SAMEA1531333	unknown	266	200	ERR068947	Oryza rufipogon	400	PAIRED	wild
SAMEA1531430	unknown	280	198	ERR068655	Oryza rufipogon	400	PAIRED	wild
SAMEA1531310	unknown	259	197	ERR068963	Oryza rufipogon	400	PAIRED	wild
SAMEA1531175	unknown	280	196	ERR068767	Oryza rufipogon	400	PAIRED	wild
SAMEA1531450	unknown	284	193	ERR068790	Oryza rufipogon	400	PAIRED	wild
SAMEA1531509	unknown	274	192	ERR068720	Oryza rufipogon	400	PAIRED	wild
SAMEA1531442	unknown	268	188	ERR068725	Oryza rufipogon	400	PAIRED	wild
SAMEA1531229	unknown	269	187	ERR068616	Oryza rufipogon	400	PAIRED	wild
SAMEA1531228	unknown	257	185	ERR068933	Oryza rufipogon	400	PAIRED	wild
SAMEA1531086	unknown	263	184	ERR068672	Oryza rufipogon	400	PAIRED	wild
SAMEA1531271	unknown	262	184	ERR068738	Oryza rufipogon	400	PAIRED	wild
SAMEA1531347	unknown	253	184	ERR069026	Oryza rufipogon	400	PAIRED	wild
SAMEA1531163	unknown	263	181	ERR068968	Oryza rufipogon	400	PAIRED	wild
SAMEA1531497	unknown	253	173	ERR068793	Oryza rufipogon	400	PAIRED	wild
SAMEA1531190	unknown	250	171	ERR068708	Oryza rufipogon	400	PAIRED	wild
SAMEA1531217	unknown	252	170	ERR069016	Oryza rufipogon	400	PAIRED	wild
SAMEA1531320	unknown	208	162	ERR068964	Oryza rufipogon	400	PAIRED	wild
SAMEA1531267	unknown	220	157	ERR068975	Oryza rufipogon	400	PAIRED	wild
SAMEA1531289	unknown	225	157	ERR068611	Oryza rufipogon	400	PAIRED	wild
SAMEA1531360	unknown	213	156	ERR068781	Oryza rufipogon	400	PAIRED	wild
SAMEA1531417	unknown	221	152	ERR068955	Oryza rufipogon	400	PAIRED	wild
SAMEA1531130	unknown	211	144	ERR068805	Oryza rufipogon	400	PAIRED	wild
SAMEA1531160	unknown	206	142	ERR068669	Oryza rufipogon	400	PAIRED	wild
SAMEA1531123	unknown	198	141	ERR068659	Oryza rufipogon	400	PAIRED	wild
SAMEA1531158	unknown	204	140	ERR068665	Oryza rufipogon	400	PAIRED	wild
SAMEA1531531	unknown	197	140	ERR068657	Oryza rufipogon	400	PAIRED	wild
SAMEA1531129	unknown	196	136	ERR068667	Oryza rufipogon	400	PAIRED	wild
SAMEA1531345	unknown	164	119	ERR068780	Oryza rufipogon	400	PAIRED	wild
SAMEA1531232	unknown	172	117	ERR069015	Oryza rufipogon	400	PAIRED	wild
SAMEA1531387	unknown	153	115	ERR068942	Oryza rufipogon	400	PAIRED	wild
SAMEA1531161	unknown	141	98	ERR068663	Oryza rufipogon	400	PAIRED	wild
SAMEA1531361	unknown	136	92	ERR069027	Oryza rufipogon	400	PAIRED	wild
SAMEA1531212	unknown	121	84	ERR068617	Oryza rufipogon	400	PAIRED	wild
SAMEA1531239	unknown	107	78	ERR069032	Oryza rufipogon	400	PAIRED	wild
SAMEA1531453	unknown	101	71	ERR068679	Oryza rufipogon	400	PAIRED	wild
SAMEA1531113	unknown	102	70	ERR068601	Oryza rufipogon	400	PAIRED	wild
SAMEA1531362	unknown	82	55	ERR068618	Oryza rufipogon	400	PAIRED	wild

## Sheet:  Table S10 
Supplemental Table 10: The candidate selected genes for rice.
Chromosome	Candidate selected regions	Number of candidate selected genes	Candidate selected genes
1	1:8010000~8370000	291	EPlOSAG00000038507;EPlOSAG00000039673;OS01G0245532;OS01G0245600;OS01G0245600;OS01G0245700;OS01G0245901;OS01G0246100;OS01G0246100;OS01G0246100;OS01G0246100;OS01G0246100;OS01G0246100;OS01G0246100;OS01G0246100;OS01G0246100;OS01G0246100;OS01G0246100;OS01G0246100;OS01G0246100;OS01G0246100;OS01G0246100;OS01G0246100;OS01G0246100;OS01G0246200;OS01G0246200;OS01G0246400;OS01G0246400;OS01G0246500;OS01G02465…
1	1:14920000~15020000	90	OS01G0365300;OS01G0365300;OS01G0365300;OS01G0365300;OS01G0365300;OS01G0365300;EPlOSAG00000013958;EPlOSAG00000029689;EPlOSAG00000031304;EPlOSAG00000009787;EPlOSAG00000009818;EPlOSAG00000009802;EPlOSAG00000009768;OS01G0366100;OS01G0366300;OS01G0366300;OS01G0366300;OS01G0366300;OS01G0366300;OS01G0366300;OS01G0366300;OS01G0366400;OS01G0366400;OS01G0366400;OS01G0366400;OS01G0366400;OS01G0366400;OS01G0…
1	1:19620000~20500000	390	EPlOSAG00000031932;OS01G0538000;OS01G0538000;OS01G0538000;OS01G0538000;OS01G0538000;OS01G0538000;OS01G0538000;OS01G0538000;OS01G0538000;OS01G0538000;OS01G0538000;OS01G0538000;OS01G0538000;OS01G0538000;OS01G0538000;OS01G0538000;OS01G0538000;OS01G0538000;OS01G0538000;OS01G0538000;OS01G0538000;OS01G0538000;OS01G0538000;OS01G0538000;EPlOSAG00000031989;EPlOSAG00000032198;EPlOSAG00000052803;EPlOSAG0000…
1	1:20670000~20950000	115	EPlOSAG00000043301;EPlOSAG00000043345;EPlOSAG00000025031;EPlOSAG00000025030;OS01G0551400;OS01G0551400;OS01G0551400;OS01G0551800;OS01G0551800;OS01G0551800;OS01G0551800;OS01G0551800;OS01G0551800;OS01G0551800;OS01G0551800;OS01G0551800;EPlOSAG00000034251;EPlOSAG00000036067;EPlOSAG00000008744;OS01G0551900;OS01G0551900;OS01G0551900;OS01G0551900;OS01G0551900;OS01G0551900;OS01G0551900;OS01G0551900;OS01G0…
1	1:20980000~21200000	189	OS01G0556400;OS01G0556400;OS01G0556400;OS01G0556201;OS01G0556201;EPlOSAG00000008132;EPlOSAG00000028303;EPlOSAG00000029698;EPlOSAG00000018906;EPlOSAG00000017541;EPlOSAG00000037310;EPlOSAG00000040229;EPlOSAG00000040534;EPlOSAG00000044471;OS01G0556650;OS01G0556700;OS01G0556700;OS01G0556800;OS01G0556800;OS01G0556800;OS01G0556800;OS01G0556800;OS01G0556800;OS01G0556800;OS01G0556800;EPlOSAG00000049517;O…
1	1:25650000~26640000	735	EPlOSAG00000012725;EPlOSAG00000025872;EPlOSAG00000036764;EPlOSAG00000039967;EPlOSAG00000017459;EPlOSAG00000011324;EPlOSAG00000050757;OS01G0639600;OS01G0639900;OS01G0639900;OS01G0639900;OS01G0639900;OS01G0639900;OS01G0639900;OS01G0639900;OS01G0639900;OS01G0639900;EPlOSAG00000012278;EPlOSAG00000018893;OS01G0640000;OS01G0640000;OS01G0640000;OS01G0640000;OS01G0640000;OS01G0640000;OS01G0640000;OS01G06…
1	1:42200000~42310000	217	EPlOSAG00000035115;EPlOSAG00000047139;OS01G0957500;OS01G0957500;OS01G0957500;OS01G0957600;OS01G0957600;EPlOSAG00000021542;OS01G0957800;OS01G0957800;OS01G0957900;OS01G0957900;OS01G0957900;OS01G0957900;OS01G0957900;OS01G0957900;OS01G0957900;OS01G0957900;OS01G0957900;OS01G0957900;OS01G0957900;OS01G0957900;OS01G0957900;OS01G0957900;OS01G0957900;OS01G0957900;OS01G0957900;OS01G0957900;EPlOSAG0000004848…
2	2:1550000~2070000	539	OS02G0129700;EPlOSAG00000049962;EPlOSAG00000049958;OS02G0129800;OS02G0129900;OS02G0129900;OS02G0129900;OS02G0129900;OS02G0129900;OS02G0129900;OS02G0129900;OS02G0130000;OS02G0130000;OS02G0130100;OS02G0130100;OS02G0130100;OS02G0130100;OS02G0130100;OS02G0130100;OS02G0130100;EPlOSAG00000028154;OS02G0130200;OS02G0130200;OS02G0130200;OS02G0130200;OS02G0130200;OS02G0130250;OS02G0130250;EPlOSAG0000004050…
2	2:3260000~3370000	81	OS02G0160250;OS02G0160300;OS02G0160300;OS02G0160300;OS02G0160400;OS02G0160400;OS02G0160400;OS02G0160400;EPlOSAG00000004781;OS02G0160500;OS02G0160800;OS02G0160900;EPlOSAG00000049232;EPlOSAG00000049234;OS02G0161000;OS02G0161000;OS02G0161050;EPlOSAG00000004425;OS02G0161100;OS02G0161100;OS02G0161100;OS02G0161100;OS02G0161100;OS02G0161100;OS02G0161200;OS02G0161200;OS02G0161200;OS02G0161200;OS02G016120…
2	2:3430000~3840000	476	OS02G0164000;OS02G0164000;OS02G0164000;OS02G0164000;OS02G0164000;OS02G0164000;OS02G0164000;OS02G0164000;OS02G0164000;OS02G0164000;OS02G0164000;OS02G0164000;OS02G0164000;OS02G0164000;OS02G0164000;OS02G0164000;OS02G0164000;OS02G0164300;OS02G0164300;OS02G0164300;OS02G0164300;OS02G0164300;OS02G0164300;OS02G0164300;OS02G0164300;OS02G0164300;OS02G0164400;OS02G0164600;OS02G0164600;OS02G0164800;OS02G0164…
2	2:9630000~9900000	136	EPlOSAG00000016707;OS02G0269200;OS02G0269200;EPlOSAG00000036625;EPlOSAG00000036641;EPlOSAG00000001528;EPlOSAG00000001327;OS02G0269400;OS02G0269400;OS02G0269400;OS02G0269400;OS02G0269400;OS02G0269400;OS02G0269400;OS02G0269600;OS02G0269600;OS02G0269600;OS02G0269600;OS02G0269600;OS02G0269600;OS02G0269600;OS02G0269600;EPlOSAG00000020353;EPlOSAG00000024032;OS02G0269650;OS02G0270100;OS02G0270200;OS02G0…
2	2:10380000~10560000	133	OS02G0280400;OS02G0280400;OS02G0280400;OS02G0280400;OS02G0280400;OS02G0280400;OS02G0280400;OS02G0280400;OS02G0280400;OS02G0280400;OS02G0280400;OS02G0280400;OS02G0280400;OS02G0280400;OS02G0280400;OS02G0280400;OS02G0280400;OS02G0280400;OS02G0280400;OS02G0280400;OS02G0280400;OS02G0280400;OS02G0280400;OS02G0280400;OS02G0280400;OS02G0280400;OS02G0280400;OS02G0280400;OS02G0280400;OS02G0280400;OS02G0280…
2	2:11730000~11930000	70	OS02G0302200;OS02G0302200;OS02G0302200;OS02G0302200;OS02G0302200;OS02G0302200;OS02G0302450;OS02G0302500;OS02G0302500;OS02G0302500;OS02G0302700;OS02G0302700;OS02G0302700;OS02G0302700;OS02G0302700;OS02G0302700;OS02G0302700;EPlOSAG00000049644;EPlOSAG00000008447;OS02G0302900;OS02G0302900;OS02G0302900;OS02G0302900;OS02G0302900;OS02G0302900;OS02G0302900;OS02G0302900;EPlOSAG00000025880;OS02G0303000;EPlO…
2	2:12200000~12390000	116	EPlOSAG00000043408;EPlOSAG00000044268;OS02G0311150;EPlOSAG00000005049;EPlOSAG00000004997;EPlOSAG00000005078;EPlOSAG00000030221;EPlOSAG00000035636;EPlOSAG00000043749;EPlOSAG00000043852;EPlOSAG00000022539;OS02G0311600;OS02G0311600;OS02G0311600;OS02G0311800;OS02G0311800;OS02G0311800;EPlOSAG00000045728;EPlOSAG00000045770;EPlOSAG00000018218;EPlOSAG00000032289;EPlOSAG00000034055;EPlOSAG00000003623;EPlO…
2	2:14120000~14310000	87	EPlOSAG00000030858;EPlOSAG00000032893;OS02G0440000;OS02G0440000;OS02G0440000;OS02G0440000;OS02G0440000;OS02G0440000;OS02G0440000;OS02G0440000;OS02G0440000;OS02G0440000;OS02G0440000;OS02G0440000;OS02G0440000;OS02G0440000;OS02G0440000;EPlOSAG00000006358;EPlOSAG00000006415;EPlOSAG00000044165;EPlOSAG00000006281;EPlOSAG00000006518;OS02G0440900;OS02G0440900;OS02G0440900;OS02G0440900;OS02G0440900;OS02G0…
2	2:19430000~19620000	132	EPlOSAG00000017667;EPlOSAG00000049501;OS02G0529400;OS02G0529400;OS02G0529400;OS02G0529400;OS02G0529400;OS02G0529400;OS02G0529400;OS02G0529400;OS02G0529400;OS02G0529400;OS02G0529450;OS02G0529450;OS02G0529450;OS02G0529450;OS02G0529450;OS02G0529500;OS02G0529500;OS02G0529500;OS02G0529500;OS02G0529500;OS02G0529500;OS02G0529600;OS02G0529700;OS02G0529700;OS02G0529700;OS02G0529700;OS02G0529800;OS02G05298…
2	2:21330000~21520000	137	OS02G0562600;OS02G0562600;OS02G0562600;OS02G0562600;OS02G0562600;OS02G0562600;OS02G0562600;OS02G0562600;EPlOSAG00000023718;EPlOSAG00000003382;OS02G0562700;OS02G0562700;OS02G0562700;OS02G0562700;OS02G0562700;OS02G0562700;OS02G0562700;OS02G0562700;OS02G0562700;OS02G0562700;OS02G0562700;OS02G0562700;OS02G0562700;OS02G0562700;OS02G0562700;OS02G0562700;EPlOSAG00000024662;EPlOSAG00000047249;EPlOSAG0000…
2	2:22680000~23090000	355	EPlOSAG00000033020;EPlOSAG00000035520;EPlOSAG00000000812;OS02G0588500;OS02G0588500;OS02G0588500;OS02G0588500;OS02G0588500;OS02G0588500;OS02G0588500;OS02G0588500;OS02G0588500;OS02G0588500;OS02G0588500;OS02G0588550;OS02G0588550;OS02G0588550;OS02G0588550;OS02G0588600;OS02G0588600;OS02G0588600;OS02G0588600;EPlOSAG00000021207;OS02G0588700;OS02G0588775;EPlOSAG00000026520;EPlOSAG00000002601;EPlOSAG00000…
3	3:970000~1150000	246	OS03G0117800;OS03G0117800;OS03G0117800;OS03G0117800;OS03G0117800;OS03G0117800;OS03G0117800;OS03G0117800;OS03G0117800;OS03G0117900;OS03G0118100;OS03G0118100;OS03G0118100;OS03G0118200;OS03G0118200;OS03G0118200;OS03G0118200;OS03G0118200;OS03G0118200;OS03G0118200;OS03G0118200;OS03G0118200;OS03G0118200;OS03G0118200;OS03G0118200;OS03G0118200;OS03G0118200;OS03G0118200;OS03G0118400;OS03G0118400;OS03G0118…
3	3:13000000~13110000	117	OS03G0347400;OS03G0347400;OS03G0347400;OS03G0347400;EPlOSAG00000052980;OS03G0347500;OS03G0347500;OS03G0347500;OS03G0347500;OS03G0347500;EPlOSAG00000040273;EPlOSAG00000040562;EPlOSAG00000024780;EPlOSAG00000031919;EPlOSAG00000034710;EPlOSAG00000050274;EPlOSAG00000014288;OS03G0347700;OS03G0347700;OS03G0347700;OS03G0347700;OS03G0347750;OS03G0347800;OS03G0347800;OS03G0347800;OS03G0347800;OS03G0347800;…
3	3:25680000~26420000	463	EPlOSAG00000002215;EPlOSAG00000019182;OS03G0658000;OS03G0658000;OS03G0658000;OS03G0658000;OS03G0658000;OS03G0658000;OS03G0658000;EPlOSAG00000008555;EPlOSAG00000007436;EPlOSAG00000031004;EPlOSAG00000032528;EPlOSAG00000048466;EPlOSAG00000045152;EPlOSAG00000045184;OS03G0658800;OS03G0658800;OS03G0658800;OS03G0658800;OS03G0658800;OS03G0658800;OS03G0658800;OS03G0658800;OS03G0658800;OS03G0658800;OS03G06…
3	3:28550000~28730000	211	EPlOSAG00000017925;OS03G0708100;OS03G0708100;OS03G0708100;OS03G0708100;OS03G0708100;OS03G0708100;OS03G0708100;OS03G0708100;OS03G0708100;OS03G0708100;OS03G0708100;OS03G0708100;OS03G0708100;OS03G0708100;OS03G0708100;OS03G0708100;OS03G0708100;OS03G0708100;EPlOSAG00000030617;EPlOSAG00000035253;EPlOSAG00000020813;OS03G0708200;OS03G0708250;OS03G0708400;OS03G0708400;OS03G0708400;OS03G0708400;OS03G070840…
3	3:35020000~35160000	192	OS03G0833500;OS03G0833500;EPlOSAG00000011221;OS03G0833600;OS03G0833600;OS03G0833600;OS03G0833600;OS03G0833700;OS03G0833700;OS03G0833700;OS03G0833700;OS03G0833700;OS03G0833700;OS03G0833800;OS03G0833800;OS03G0833800;OS03G0833800;OS03G0833800;OS03G0833800;OS03G0833800;OS03G0833900;OS03G0833900;OS03G0833900;OS03G0833900;OS03G0833900;OS03G0833900;OS03G0833900;OS03G0833900;OS03G0833900;EPlOSAG000000234…
3	3:36050000~36150000	114	EPlOSAG00000006755;OS03G0855500;OS03G0855600;OS03G0855600;OS03G0855600;OS03G0855600;OS03G0855600;OS03G0855600;EPlOSAG00000023427;OS03G0855700;OS03G0855700;OS03G0855700;OS03G0855700;OS03G0855700;OS03G0855700;OS03G0855700;OS03G0855700;OS03G0855700;OS03G0855700;OS03G0855700;OS03G0855700;OS03G0855700;OS03G0855700;OS03G0855700;OS03G0855700;OS03G0855700;OS03G0855700;OS03G0855700;OS03G0856000;OS03G08561…
4	4:8000000~8260000	119	OS04G0219800;OS04G0219800;OS04G0219800;OS04G0220300;OS04G0220300;OS04G0220300;OS04G0220400;OS04G0220400;OS04G0220400;OS04G0220400;EPlOSAG00000014961;EPlOSAG00000030857;EPlOSAG00000032716;OS04G0220501;OS04G0220501;EPlOSAG00000003301;EPlOSAG00000009663;EPlOSAG00000011621;EPlOSAG00000009500;EPlOSAG00000052740;OS04G0221000;OS04G0221000;OS04G0221000;OS04G0221000;OS04G0221000;OS04G0221000;EPlOSAG000000…
4	4:12400000~12590000	44	EPlOSAG00000018364;EPlOSAG00000017121;EPlOSAG00000031597;EPlOSAG00000035111;EPlOSAG00000000919;EPlOSAG00000041266;EPlOSAG00000041941;OS04G0287400;OS04G0287400;OS04G0287400;EPlOSAG00000016598;EPlOSAG00000051892;EPlOSAG00000036287;EPlOSAG00000051788;EPlOSAG00000048823;EPlOSAG00000009788;EPlOSAG00000051376;EPlOSAG00000053114;OS04G0288100;OS04G0288100;EPlOSAG00000039662;EPlOSAG00000040058;EPlOSAG0000…
4	4:15420000~15570000	31	EPlOSAG00000011450;EPlOSAG00000021824;EPlOSAG00000010811;OS04G0331600;OS04G0331600;EPlOSAG00000010067;EPlOSAG00000034173;EPlOSAG00000035072;OS04G0331650;OS04G0331650;EPlOSAG00000022283;EPlOSAG00000009860;EPlOSAG00000045729;EPlOSAG00000045781;OS04G0332700;EPlOSAG00000031155;EPlOSAG00000032754;EPlOSAG00000026185;EPlOSAG00000013490;EPlOSAG00000010085;OS04G0333300;OS04G0333850;OS04G0333850;OS04G03338…
4	4:15960000~16170000	62	EPlOSAG00000019086;EPlOSAG00000003601;OS04G0338950;OS04G0338950;EPlOSAG00000005496;EPlOSAG00000000667;EPlOSAG00000023478;EPlOSAG00000026212;OS04G0339400;OS04G0339400;OS04G0339400;OS04G0339400;EPlOSAG00000010101;EPlOSAG00000034533;EPlOSAG00000035501;OS04G0339800;OS04G0339800;OS04G0339800;OS04G0339800;OS04G0340100;OS04G0340100;EPlOSAG00000019561;OS04G0340300;OS04G0340300;OS04G0340300;OS04G0340300;O…
4	4:16680000~17530000	273	EPlOSAG00000012206;EPlOSAG00000044930;OS04G0350000;OS04G0350000;OS04G0350000;OS04G0350000;OS04G0350000;EPlOSAG00000028916;EPlOSAG00000048036;OS04G0350100;OS04G0350201;OS04G0350201;OS04G0350201;OS04G0350201;OS04G0350201;OS04G0350201;OS04G0350201;OS04G0350300;OS04G0350300;OS04G0350300;OS04G0350300;OS04G0350300;OS04G0350300;OS04G0350300;OS04G0350300;OS04G0350300;EPlOSAG00000021528;EPlOSAG00000029665…
4	4:17910000~18060000	63	EPlOSAG00000001436;EPlOSAG00000001726;OS04G0369000;OS04G0369033;OS04G0369033;OS04G0369033;OS04G0369033;OS04G0369033;OS04G0369033;OS04G0369066;OS04G0369066;OS04G0369066;OS04G0369066;EPlOSAG00000029428;EPlOSAG00000030223;EPlOSAG00000039900;EPlOSAG00000041008;OS04G0369100;OS04G0369100;OS04G0369100;OS04G0369100;OS04G0369100;OS04G0369100;OS04G0369100;OS04G0369100;EPlOSAG00000011539;EPlOSAG00000030131;…
4	4:21020000~21340000	155	EPlOSAG00000011107;EPlOSAG00000033199;EPlOSAG00000007918;EPlOSAG00000045412;EPlOSAG00000045419;EPlOSAG00000035516;EPlOSAG00000008793;EPlOSAG00000008460;EPlOSAG00000047373;EPlOSAG00000043502;EPlOSAG00000046672;EPlOSAG00000046695;EPlOSAG00000020225;EPlOSAG00000044554;EPlOSAG00000015922;EPlOSAG00000014534;EPlOSAG00000018121;OS04G0428002;EPlOSAG00000038178;EPlOSAG00000013505;OS04G0428300;OS04G0428500…
4	4:21620000~21820000	209	OS04G0434800;OS04G0434800;OS04G0434800;OS04G0434800;OS04G0434800;OS04G0434800;OS04G0434800;OS04G0434800;OS04G0434800;OS04G0434800;OS04G0434800;OS04G0434800;OS04G0434800;OS04G0434800;OS04G0434800;OS04G0434800;OS04G0434800;OS04G0434800;OS04G0434800;OS04G0434800;OS04G0434800;OS04G0434800;OS04G0434800;OS04G0434900;OS04G0434900;OS04G0434900;OS04G0435000;OS04G0435100;OS04G0435100;OS04G0435100;OS04G0435…
4	4:22270000~22410000	178	OS04G0446750;EPlOSAG00000050499;EPlOSAG00000015501;EPlOSAG00000011319;EPlOSAG00000035019;EPlOSAG00000035866;EPlOSAG00000015104;OS04G0447100;OS04G0447100;OS04G0447100;OS04G0447100;OS04G0447100;OS04G0447100;OS04G0447166;EPlOSAG00000016760;OS04G0447300;OS04G0447400;OS04G0447400;OS04G0447400;OS04G0447400;OS04G0447400;OS04G0447500;OS04G0447500;OS04G0447500;OS04G0447500;OS04G0447533;OS04G0447533;OS04G0…
4	4:22880000~23040000	139	OS04G0458000;OS04G0458200;OS04G0458200;OS04G0458250;OS04G0458300;OS04G0458300;OS04G0458300;OS04G0458300;OS04G0458300;OS04G0458300;OS04G0458300;OS04G0458300;OS04G0458300;OS04G0458300;OS04G0458400;OS04G0458400;OS04G0458600;OS04G0458600;OS04G0458600;OS04G0458600;OS04G0458600;EPlOSAG00000047984;OS04G0458800;OS04G0458800;OS04G0458800;EPlOSAG00000000234;OS04G0458900;OS04G0459000;OS04G0459000;OS04G04590…
4	4:23290000~23470000	175	OS04G0465700;OS04G0465700;OS04G0465700;OS04G0465800;OS04G0465800;OS04G0465800;OS04G0465800;OS04G0465800;OS04G0465800;OS04G0465800;OS04G0465800;OS04G0465800;OS04G0465800;OS04G0465800;OS04G0465900;OS04G0465900;OS04G0465900;OS04G0465900;OS04G0465900;OS04G0465900;EPlOSAG00000013604;OS04G0466000;OS04G0466100;OS04G0466100;OS04G0466100;OS04G0466100;OS04G0466600;OS04G0466600;OS04G0466600;OS04G0466600;OS0…
4	4:25200000~27190000	1644	OS04G0504901;OS04G0504901;OS04G0504901;OS04G0504901;OS04G0504901;OS04G0504901;OS04G0504901;EPlOSAG00000010566;EPlOSAG00000034518;EPlOSAG00000034913;EPlOSAG00000024735;EPlOSAG00000050747;OS04G0505000;OS04G0505000;OS04G0505000;OS04G0505000;OS04G0505066;OS04G0505066;OS04G0505066;OS04G0505066;OS04G0505200;OS04G0505200;OS04G0505200;OS04G0505200;OS04G0505400;OS04G0505500;OS04G0505500;EPlOSAG00000027525…
4	4:28880000~29070000	99	OS04G0573200;OS04G0573200;OS04G0573200;OS04G0573200;OS04G0573200;OS04G0573200;OS04G0573200;OS04G0573200;OS04G0573200;OS04G0573200;OS04G0573200;OS04G0573200;OS04G0573200;OS04G0573200;OS04G0573200;OS04G0573200;OS04G0573200;OS04G0573200;OS04G0573700;OS04G0573900;OS04G0573900;OS04G0573900;OS04G0573900;OS04G0573900;OS04G0573900;OS04G0573900;OS04G0573900;OS04G0573900;OS04G0573900;OS04G0573900;OS04G0574…
4	4:30870000~31000000	167	OS04G0609500;OS04G0609500;OS04G0609525;OS04G0609525;EPlOSAG00000027750;OS04G0609600;OS04G0609600;OS04G0609600;OS04G0609600;OS04G0609600;EPlOSAG00000028375;EPlOSAG00000028967;EPlOSAG00000027362;OS04G0609700;OS04G0609700;OS04G0609700;OS04G0609700;OS04G0609700;OS04G0609700;OS04G0609700;OS04G0609700;OS04G0609700;OS04G0609700;OS04G0609700;OS04G0609700;OS04G0609700;OS04G0609700;OS04G0609700;OS04G060970…
4	4:33400000~33560000	104	OS04G0654800;EPlOSAG00000017913;OS04G0655000;OS04G0655100;OS04G0655300;OS04G0655400;OS04G0655600;OS04G0655600;OS04G0655600;OS04G0655600;OS04G0655600;OS04G0655600;OS04G0655600;OS04G0655600;OS04G0655600;OS04G0655600;OS04G0655600;OS04G0655700;EPlOSAG00000022560;OS04G0656100;OS04G0656100;OS04G0656100;OS04G0656100;OS04G0656100;OS04G0656100;OS04G0656100;OS04G0656100;OS04G0656100;OS04G0656100;OS04G06561…
4	4:33820000~34340000	598	OS04G0662800;OS04G0662800;OS04G0662800;OS04G0662800;OS04G0662800;OS04G0662800;OS04G0662800;OS04G0662800;OS04G0662800;OS04G0662800;OS04G0662800;OS04G0662800;OS04G0662800;OS04G0662800;OS04G0662800;OS04G0662800;OS04G0662850;OS04G0662850;OS04G0662850;OS04G0662850;OS04G0662850;OS04G0662850;OS04G0662850;OS04G0662850;OS04G0662850;OS04G0662850;OS04G0662850;OS04G0662850;OS04G0662900;OS04G0662900;OS04G0662…
5	5:4860000~4990000	136	EPlOSAG00000052573;EPlOSAG00000033150;EPlOSAG00000034618;OS05G0180700;OS05G0180700;OS05G0181000;OS05G0181000;OS05G0181000;OS05G0181000;OS05G0181000;OS05G0181000;OS05G0181000;OS05G0181000;OS05G0181000;OS05G0181100;OS05G0181100;OS05G0181100;OS05G0181100;OS05G0181100;OS05G0181100;OS05G0181100;OS05G0181100;OS05G0181100;EPlOSAG00000002254;EPlOSAG00000048243;OS05G0181200;OS05G0181250;OS05G0181250;EPlOS…
5	5:5000000~5310000	135	EPlOSAG00000051665;EPlOSAG00000008930;OS05G0183200;OS05G0183300;OS05G0183300;OS05G0183300;OS05G0183300;OS05G0183300;OS05G0183300;OS05G0183300;OS05G0183300;OS05G0183566;EPlOSAG00000033088;EPlOSAG00000020367;EPlOSAG00000022930;EPlOSAG00000003892;EPlOSAG00000015861;EPlOSAG00000011686;EPlOSAG00000011673;EPlOSAG00000002514;EPlOSAG00000013202;EPlOSAG00000026154;EPlOSAG00000016122;OS05G0183900;EPlOSAG00…
5	5:9150000~9670000	266	OS05G0250700;OS05G0250700;OS05G0250866;EPlOSAG00000036010;EPlOSAG00000052040;EPlOSAG00000042988;EPlOSAG00000050093;EPlOSAG00000050117;OS05G0251200;EPlOSAG00000030378;EPlOSAG00000031473;EPlOSAG00000041230;EPlOSAG00000042013;OS05G0251400;OS05G0251400;OS05G0251400;OS05G0251400;OS05G0251400;OS05G0251400;OS05G0251400;EPlOSAG00000017795;OS05G0251500;OS05G0251500;OS05G0251500;OS05G0251500;EPlOSAG0000003…
5	5:9690000~10650000	134	EPlOSAG00000048488;EPlOSAG00000051313;EPlOSAG00000007972;EPlOSAG00000007008;EPlOSAG00000043077;EPlOSAG00000002563;EPlOSAG00000026521;OS05G0259601;EPlOSAG00000008368;EPlOSAG00000008281;EPlOSAG00000017966;EPlOSAG00000042609;EPlOSAG00000042598;EPlOSAG00000022368;EPlOSAG00000022033;EPlOSAG00000022031;EPlOSAG00000052482;EPlOSAG00000022263;EPlOSAG00000021971;EPlOSAG00000021970;EPlOSAG00000051604;EPlOSA…
5	5:10840000~11030000	66	EPlOSAG00000045329;EPlOSAG00000045353;OS05G0269500;OS05G0269500;OS05G0269500;OS05G0269500;OS05G0269500;OS05G0269500;OS05G0269500;OS05G0269500;OS05G0269500;OS05G0269500;OS05G0269500;OS05G0269500;OS05G0269500;OS05G0269500;OS05G0269500;OS05G0269500;OS05G0269500;OS05G0269500;EPlOSAG00000042879;EPlOSAG00000042975;OS05G0270000;OS05G0270000;OS05G0270000;OS05G0270200;OS05G0270200;OS05G0270200;EPlOSAG0000…
5	5:11210000~11400000	52	EPlOSAG00000017983;EPlOSAG00000024295;OS05G0274900;OS05G0274900;OS05G0274900;OS05G0274950;OS05G0274950;OS05G0274950;OS05G0275000;EPlOSAG00000035859;EPlOSAG00000037133;OS05G0275100;EPlOSAG00000000568;EPlOSAG00000022071;EPlOSAG00000022070;EPlOSAG00000023670;EPlOSAG00000022456;EPlOSAG00000049973;EPlOSAG00000023896;EPlOSAG00000021315;EPlOSAG00000043778;EPlOSAG00000043881;OS05G0275600;OS05G0275600;OS0…
5	5:11790000~12030000	24	OS05G0280700;OS05G0280700;EPlOSAG00000022355;EPlOSAG00000045640;EPlOSAG00000045689;EPlOSAG00000044318;OS05G0281400;OS05G0281400;EPlOSAG00000015863;EPlOSAG00000045641;EPlOSAG00000045727;EPlOSAG00000024524;EPlOSAG00000010982;EPlOSAG00000023089;EPlOSAG00000007750;EPlOSAG00000023865;EPlOSAG00000004226;EPlOSAG00000007802;EPlOSAG00000008108;EPlOSAG00000008126;EPlOSAG00000047690;EPlOSAG00000019569;EPlOS…
5	5:12040000~12220000	30	EPlOSAG00000020191;OS05G0282900;OS05G0283000;OS05G0283000;OS05G0283000;EPlOSAG00000008699;EPlOSAG00000014474;EPlOSAG00000020269;OS05G0283200;EPlOSAG00000019976;EPlOSAG00000021365;EPlOSAG00000031977;EPlOSAG00000011602;EPlOSAG00000019975;EPlOSAG00000018431;EPlOSAG00000022155;EPlOSAG00000022191;EPlOSAG00000016670;EPlOSAG00000022153;EPlOSAG00000022544;EPlOSAG00000022504;EPlOSAG00000017414;EPlOSAG0000…
5	5:12330000~12430000	9	EPlOSAG00000022594;EPlOSAG00000006803;EPlOSAG00000048757;EPlOSAG00000021210;EPlOSAG00000011348;EPlOSAG00000047262;EPlOSAG00000012298;EPlOSAG00000018560;EPlOSAG00000009941
5	5:12500000~12660000	20	EPlOSAG00000018122;OS05G0289100;OS05G0289100;EPlOSAG00000031421;EPlOSAG00000025481;EPlOSAG00000032785;OS05G0289400;OS05G0289400;OS05G0289400;OS05G0289400;OS05G0289400;OS05G0289400;OS05G0289400;OS05G0289400;OS05G0289700;OS05G0289700;OS05G0290000;OS05G0290000;EPlOSAG00000006834;EPlOSAG00000014700
5	5:12670000~12800000	25	EPlOSAG00000045533;EPlOSAG00000045537;OS05G0290300;OS05G0290300;OS05G0290300;OS05G0290400;OS05G0290400;OS05G0290400;OS05G0290400;OS05G0290400;OS05G0290400;OS05G0290400;OS05G0290400;OS05G0290400;OS05G0290400;EPlOSAG00000010061;EPlOSAG00000011402;EPlOSAG00000022409;EPlOSAG00000019760;EPlOSAG00000002778;EPlOSAG00000022408;EPlOSAG00000022589;EPlOSAG00000006797;EPlOSAG00000032710;EPlOSAG00000031487
5	5:21290000~21400000	72	OS05G0434600;OS05G0434600;OS05G0434600;OS05G0434800;OS05G0434800;OS05G0434800;OS05G0435100;OS05G0435100;OS05G0435100;EPlOSAG00000010730;EPlOSAG00000021024;OS05G0435300;OS05G0435300;OS05G0435300;EPlOSAG00000050066;OS05G0435400;OS05G0435500;OS05G0435500;OS05G0435500;OS05G0435700;OS05G0435700;OS05G0435700;OS05G0435700;OS05G0435800;EPlOSAG00000014544;EPlOSAG00000009482;OS05G0436100;OS05G0436100;OS05G…
5	5:27670000~27840000	178	EPlOSAG00000049043;OS05G0556600;OS05G0556600;OS05G0556600;OS05G0556600;EPlOSAG00000013990;EPlOSAG00000016487;OS05G0556650;OS05G0556650;OS05G0556650;OS05G0556700;OS05G0556700;OS05G0556700;OS05G0556700;OS05G0556800;OS05G0556900;OS05G0556900;OS05G0556900;OS05G0556900;OS05G0556900;OS05G0556900;OS05G0556900;EPlOSAG00000023967;EPlOSAG00000050288;OS05G0557000;OS05G0557000;OS05G0557000;OS05G0557000;OS05G…
5	5:28080000~28310000	289	OS05G0564200;OS05G0564200;OS05G0564200;EPlOSAG00000013231;OS05G0564300;OS05G0564300;OS05G0564300;OS05G0564300;OS05G0564300;OS05G0564300;EPlOSAG00000036801;EPlOSAG00000036328;EPlOSAG00000001593;OS05G0564350;OS05G0564350;OS05G0564350;OS05G0564350;OS05G0564350;EPlOSAG00000015803;OS05G0564400;OS05G0564400;OS05G0564450;OS05G0564450;EPlOSAG00000044100;OS05G0564500;OS05G0564601;OS05G0564700;OS05G0564700…
5	5:29550000~29890000	267	OS05G0593150;OS05G0593150;OS05G0593150;OS05G0593150;OS05G0593150;OS05G0593150;EPlOSAG00000007009;OS05G0593200;OS05G0593200;OS05G0593300;OS05G0593300;OS05G0593300;OS05G0593300;OS05G0593300;OS05G0593300;OS05G0593300;OS05G0593300;OS05G0593300;EPlOSAG00000018213;OS05G0593550;OS05G0593550;OS05G0593550;OS05G0593550;OS05G0593550;OS05G0593800;OS05G0593800;OS05G0593800;OS05G0593800;OS05G0593800;OS05G05938…
6	6:3680000~3840000	119	EPlOSAG00000021716;OS06G0173000;OS06G0173000;OS06G0173000;OS06G0173000;OS06G0173000;OS06G0173000;OS06G0173000;OS06G0173000;OS06G0173000;EPlOSAG00000010736;EPlOSAG00000041125;EPlOSAG00000042026;OS06G0173100;OS06G0173100;OS06G0173100;OS06G0173100;OS06G0173100;OS06G0173100;OS06G0173100;OS06G0173100;OS06G0173100;OS06G0173100;OS06G0173450;OS06G0173450;OS06G0173450;OS06G0173450;EPlOSAG00000016422;EPlOS…
6	6:3890000~4010000	119	OS06G0177700;OS06G0177700;OS06G0177700;OS06G0177700;OS06G0178400;OS06G0178450;OS06G0178500;OS06G0178500;OS06G0178500;OS06G0178500;EPlOSAG00000012240;OS06G0178550;OS06G0178550;OS06G0178601;OS06G0178601;OS06G0178601;EPlOSAG00000041135;EPlOSAG00000042075;OS06G0178650;OS06G0178700;OS06G0178700;OS06G0178700;OS06G0178700;OS06G0178800;OS06G0178800;OS06G0178800;OS06G0178800;EPlOSAG00000022822;OS06G017890…
6	6:4990000~5580000	493	EPlOSAG00000044381;EPlOSAG00000044524;EPlOSAG00000045747;EPlOSAG00000045822;EPlOSAG00000042143;EPlOSAG00000037092;EPlOSAG00000038572;OS06G0198500;OS06G0198500;OS06G0198500;EPlOSAG00000041922;EPlOSAG00000042312;OS06G0198600;OS06G0198700;OS06G0198700;OS06G0198700;OS06G0198700;OS06G0198700;OS06G0198700;OS06G0198700;OS06G0198800;OS06G0198800;OS06G0198800;OS06G0198800;OS06G0198800;EPlOSAG00000016801;O…
6	6:12530000~12650000	25	EPlOSAG00000012372;EPlOSAG00000045188;OS06G0321700;EPlOSAG00000026331;EPlOSAG00000051302;EPlOSAG00000003845;EPlOSAG00000018740;OS06G0322400;OS06G0322400;OS06G0322400;EPlOSAG00000014501;EPlOSAG00000005156;EPlOSAG00000005704;OS06G0323100;OS06G0323100;OS06G0323100;EPlOSAG00000005317;EPlOSAG00000005894;EPlOSAG00000008847;EPlOSAG00000013626;EPlOSAG00000014409;EPlOSAG00000015037;OS06G0323550;EPlOSAG000…
6	6:25230000~25690000	168	OS06G0625700;OS06G0625700;OS06G0625700;OS06G0625700;OS06G0625700;OS06G0625700;OS06G0625700;OS06G0625700;OS06G0625700;OS06G0625733;OS06G0625733;OS06G0625733;EPlOSAG00000013433;OS06G0625766;OS06G0625766;OS06G0625800;OS06G0625900;OS06G0625900;OS06G0625900;OS06G0625900;OS06G0626050;OS06G0626050;OS06G0626050;EPlOSAG00000025058;EPlOSAG00000034025;EPlOSAG00000034825;EPlOSAG00000049295;EPlOSAG00000020682…
6	6:27600000~27760000	175	OS06G0666600;OS06G0666600;OS06G0666600;OS06G0666600;OS06G0666600;OS06G0666600;OS06G0666600;OS06G0666600;OS06G0666600;OS06G0666600;OS06G0666600;OS06G0666600;OS06G0666600;OS06G0666600;OS06G0666650;OS06G0666650;OS06G0666650;OS06G0666650;OS06G0666650;OS06G0666650;OS06G0666650;OS06G0666650;OS06G0666650;OS06G0666650;OS06G0666750;OS06G0666800;OS06G0667000;OS06G0667100;OS06G0667100;OS06G0667200;OS06G0667…
6	6:29970000~30090000	114	OS06G0708300;OS06G0708300;OS06G0708300;OS06G0708400;OS06G0708400;OS06G0708400;OS06G0708400;OS06G0708400;OS06G0708400;OS06G0708400;OS06G0708500;OS06G0708500;OS06G0708500;OS06G0708500;OS06G0708500;OS06G0708500;OS06G0708500;OS06G0708500;OS06G0708500;OS06G0708500;OS06G0708500;OS06G0708500;OS06G0708500;OS06G0708500;OS06G0708600;OS06G0708700;OS06G0708700;OS06G0708700;OS06G0708700;OS06G0708700;OS06G0708…
7	7:2630000~3330000	491	OS07G0150500;OS07G0150500;OS07G0150500;OS07G0150500;OS07G0150500;OS07G0150500;OS07G0150500;OS07G0150500;OS07G0150600;OS07G0150600;OS07G0150600;OS07G0150600;OS07G0150600;EPlOSAG00000027371;EPlOSAG00000044716;OS07G0150700;OS07G0150700;OS07G0150700;OS07G0150700;OS07G0150700;OS07G0150700;OS07G0150700;OS07G0150700;OS07G0150700;OS07G0150700;OS07G0150700;OS07G0150700;OS07G0150700;OS07G0150700;EPlOSAG000…
7	7:3620000~4180000	465	OS07G0167500;OS07G0167500;OS07G0167500;OS07G0167500;OS07G0167500;EPlOSAG00000028216;OS07G0167700;OS07G0167700;EPlOSAG00000039804;EPlOSAG00000040418;OS07G0168000;OS07G0168000;OS07G0168000;OS07G0168000;OS07G0168000;OS07G0168000;OS07G0168000;OS07G0168000;OS07G0168000;OS07G0168000;OS07G0168000;OS07G0168000;OS07G0168000;OS07G0168000;OS07G0168000;OS07G0168000;OS07G0168000;OS07G0168000;OS07G0168000;OS07…
7	7:4810000~5150000	317	EPlOSAG00000002114;OS07G0190000;OS07G0190000;OS07G0190000;OS07G0190000;OS07G0190150;EPlOSAG00000013640;OS07G0190400;OS07G0190400;EPlOSAG00000018506;OS07G0190600;OS07G0190600;OS07G0190600;OS07G0190600;OS07G0190600;OS07G0190600;OS07G0190600;OS07G0190600;OS07G0190600;OS07G0190600;OS07G0190600;OS07G0190600;OS07G0190600;OS07G0190600;OS07G0190600;OS07G0190600;OS07G0190600;EPlOSAG00000014192;OS07G019065…
7	7:6080000~6350000	131	EPlOSAG00000012125;OS07G0211601;OS07G0211700;OS07G0211800;OS07G0211800;OS07G0211800;OS07G0211800;OS07G0211800;OS07G0211800;OS07G0211800;OS07G0211800;OS07G0211800;OS07G0211800;OS07G0211800;OS07G0211800;OS07G0211800;OS07G0211800;OS07G0211800;OS07G0211800;OS07G0211800;EPlOSAG00000017258;EPlOSAG00000046612;EPlOSAG00000046619;EPlOSAG00000017945;OS07G0211900;OS07G0211900;OS07G0211900;OS07G0211900;OS07G…
7	7:6360000~6490000	22	EPlOSAG00000006277;EPlOSAG00000006628;EPlOSAG00000009089;OS07G0216100;EPlOSAG00000009095;EPlOSAG00000025782;EPlOSAG00000046925;EPlOSAG00000026325;EPlOSAG00000016897;EPlOSAG00000000060;EPlOSAG00000043386;EPlOSAG00000002672;EPlOSAG00000034643;OS07G0216600;EPlOSAG00000008352;OS07G0216700;EPlOSAG00000024511;EPlOSAG00000008141;EPlOSAG00000048303;EPlOSAG00000026255;EPlOSAG00000031376;EPlOSAG00000035443
7	7:10890000~11170000	82	EPlOSAG00000019752;EPlOSAG00000020173;OS07G0284700;EPlOSAG00000048255;EPlOSAG00000041672;EPlOSAG00000042648;OS07G0284950;OS07G0284950;OS07G0284950;OS07G0284950;OS07G0284950;OS07G0284950;OS07G0284950;EPlOSAG00000014238;OS07G0285200;OS07G0285200;OS07G0285200;EPlOSAG00000018244;EPlOSAG00000021311;EPlOSAG00000045023;EPlOSAG00000045037;EPlOSAG00000019175;OS07G0285450;OS07G0285450;OS07G0285450;EPlOSAG0…
7	7:11900000~12080000	25	EPlOSAG00000031999;OS07G0301500;OS07G0301500;OS07G0301500;OS07G0301500;OS07G0301500;OS07G0301500;EPlOSAG00000017781;EPlOSAG00000020532;OS07G0302100;EPlOSAG00000028454;EPlOSAG00000023411;EPlOSAG00000052849;EPlOSAG00000014803;EPlOSAG00000014472;EPlOSAG00000039776;EPlOSAG00000032810;EPlOSAG00000021612;EPlOSAG00000022489;EPlOSAG00000023000;EPlOSAG00000022352;EPlOSAG00000014715;EPlOSAG00000008873;EPlO…
7	7:16730000~16920000	87	OS07G0468900;OS07G0468900;OS07G0468900;OS07G0469100;OS07G0469100;OS07G0469100;OS07G0469100;OS07G0469100;OS07G0469100;OS07G0469100;OS07G0469100;OS07G0469100;OS07G0469100;OS07G0469100;OS07G0469100;OS07G0469200;EPlOSAG00000012126;EPlOSAG00000021601;OS07G0469600;OS07G0469701;EPlOSAG00000035088;OS07G0470300;EPlOSAG00000004437;OS07G0470400;EPlOSAG00000023907;EPlOSAG00000049921;EPlOSAG00000012042;EPlOSA…
7	7:17640000~17750000	65	OS07G0482887;OS07G0482887;OS07G0482887;OS07G0482887;OS07G0482887;OS07G0482887;OS07G0482887;OS07G0482887;OS07G0482887;OS07G0482900;OS07G0482900;OS07G0482900;OS07G0482900;OS07G0482900;OS07G0482900;OS07G0482900;EPlOSAG00000007914;EPlOSAG00000012196;EPlOSAG00000026354;EPlOSAG00000021493;EPlOSAG00000052517;OS07G0483400;OS07G0483400;OS07G0483400;OS07G0483400;OS07G0483400;OS07G0483400;OS07G0483500;OS07G…
7	7:17850000~18020000	109	OS07G0485600;OS07G0485600;EPlOSAG00000024018;OS07G0485950;OS07G0486000;OS07G0486000;OS07G0486000;OS07G0486000;OS07G0486000;OS07G0486000;OS07G0486000;OS07G0486000;OS07G0486000;OS07G0486000;OS07G0486000;OS07G0486000;OS07G0486000;OS07G0486000;OS07G0486000;OS07G0486000;OS07G0486000;OS07G0486000;OS07G0486000;OS07G0486000;EPlOSAG00000041952;EPlOSAG00000042555;OS07G0486100;OS07G0486100;OS07G0486100;OS07…
7	7:28090000~28420000	376	EPlOSAG00000019103;EPlOSAG00000038405;EPlOSAG00000039043;OS07G0665700;OS07G0665700;OS07G0665700;OS07G0665700;OS07G0665700;OS07G0665700;OS07G0665700;OS07G0665700;OS07G0665700;OS07G0665700;OS07G0665700;OS07G0665700;OS07G0665700;OS07G0665700;OS07G0665700;OS07G0665700;OS07G0665750;OS07G0665750;OS07G0665750;OS07G0665750;OS07G0665750;OS07G0665750;OS07G0665750;OS07G0665900;OS07G0665900;OS07G0665900;OS07…
8	8:710000~1130000	327	EPlOSAG00000038768;EPlOSAG00000040034;OS08G0113300;OS08G0113300;OS08G0113300;OS08G0113300;OS08G0113300;OS08G0113300;OS08G0113300;EPlOSAG00000011207;OS08G0113400;EPlOSAG00000023992;EPlOSAG00000033841;EPlOSAG00000034723;EPlOSAG00000007287;OS08G0113501;OS08G0113501;OS08G0113600;OS08G0113700;EPlOSAG00000017466;OS08G0113800;OS08G0113800;OS08G0113800;OS08G0113800;OS08G0113800;OS08G0113800;OS08G0113800;…
8	8:9490000~9660000	56	EPlOSAG00000004714;EPlOSAG00000003064;EPlOSAG00000015250;EPlOSAG00000034613;OS08G0256000;OS08G0256100;OS08G0256300;OS08G0256300;OS08G0256300;OS08G0256300;OS08G0256300;EPlOSAG00000019303;EPlOSAG00000027530;EPlOSAG00000044514;OS08G0256700;OS08G0256700;EPlOSAG00000005738;EPlOSAG00000008062;EPlOSAG00000047165;OS08G0256750;EPlOSAG00000012227;EPlOSAG00000034665;EPlOSAG00000000136;EPlOSAG00000016382;EPl…
8	8:20090000~20260000	132	EPlOSAG00000033100;EPlOSAG00000034369;EPlOSAG00000039525;EPlOSAG00000039553;EPlOSAG00000046117;EPlOSAG00000046125;EPlOSAG00000034935;EPlOSAG00000037457;OS08G0420600;OS08G0420600;OS08G0420600;OS08G0420600;OS08G0420600;OS08G0420600;OS08G0420600;OS08G0420600;OS08G0420600;OS08G0420600;OS08G0420600;OS08G0420600;OS08G0420600;OS08G0420600;EPlOSAG00000013376;OS08G0420650;OS08G0420700;OS08G0420700;OS08G04…
8	8:21680000~21920000	90	EPlOSAG00000049140;OS08G0445000;OS08G0445250;OS08G0445250;EPlOSAG00000018440;EPlOSAG00000021552;EPlOSAG00000018251;OS08G0445500;OS08G0445500;EPlOSAG00000034660;EPlOSAG00000035211;EPlOSAG00000023900;OS08G0445700;OS08G0445700;OS08G0445700;OS08G0445700;EPlOSAG00000042398;EPlOSAG00000035311;EPlOSAG00000035816;EPlOSAG00000025837;EPlOSAG00000026484;EPlOSAG00000026504;OS08G0446200;OS08G0446200;OS08G0446…
8	8:23590000~24150000	518	OS08G0478466;OS08G0478500;OS08G0478500;OS08G0478500;OS08G0478500;OS08G0478500;OS08G0478500;OS08G0478500;OS08G0478500;OS08G0478500;OS08G0478500;OS08G0478500;OS08G0478566;OS08G0478700;OS08G0478700;EPlOSAG00000044120;EPlOSAG00000045407;EPlOSAG00000045427;EPlOSAG00000034996;EPlOSAG00000035352;OS08G0478800;OS08G0478800;OS08G0478800;OS08G0478800;OS08G0478800;OS08G0478800;OS08G0478800;OS08G0478800;OS08G…
8	8:24220000~24680000	419	OS08G0490000;OS08G0490000;OS08G0490000;OS08G0490000;OS08G0490000;OS08G0490000;OS08G0490000;OS08G0490000;OS08G0490000;OS08G0490000;OS08G0490000;OS08G0490000;OS08G0490000;OS08G0490000;OS08G0490000;OS08G0490000;OS08G0490000;OS08G0490000;OS08G0490000;OS08G0490000;EPlOSAG00000008265;EPlOSAG00000052551;OS08G0490100;EPlOSAG00000031976;EPlOSAG00000035015;OS08G0490300;OS08G0490300;EPlOSAG00000040067;EPlOS…
8	8:25170000~25390000	194	OS08G0508500;OS08G0508500;OS08G0508500;OS08G0508500;OS08G0508500;OS08G0508500;EPlOSAG00000017770;EPlOSAG00000022909;OS08G0508600;OS08G0508600;OS08G0508600;OS08G0508600;EPlOSAG00000001829;OS08G0508700;OS08G0508700;OS08G0508700;OS08G0508700;OS08G0508800;OS08G0508800;OS08G0508800;OS08G0508800;OS08G0508800;OS08G0508800;EPlOSAG00000028138;EPlOSAG00000028775;EPlOSAG00000021503;EPlOSAG00000046813;OS08G0…
9	9:13710000~14070000	188	OS09G0394900;OS09G0394900;OS09G0394900;OS09G0394900;OS09G0394900;OS09G0394900;OS09G0394900;EPlOSAG00000035589;EPlOSAG00000036937;EPlOSAG00000016323;EPlOSAG00000009079;EPlOSAG00000009069;EPlOSAG00000026618;EPlOSAG00000026633;EPlOSAG00000024837;OS09G0395300;OS09G0395300;OS09G0395300;OS09G0395300;OS09G0395300;OS09G0395300;OS09G0395400;EPlOSAG00000008704;OS09G0395600;OS09G0395600;OS09G0395600;OS09G03…
9	9:14960000~15140000	86	OS09G0417500;OS09G0417500;OS09G0417500;OS09G0417500;OS09G0417600;OS09G0417600;OS09G0417600;OS09G0417600;EPlOSAG00000029187;EPlOSAG00000016317;EPlOSAG00000041708;EPlOSAG00000041724;OS09G0417800;OS09G0417800;OS09G0417800;OS09G0417800;EPlOSAG00000029194;EPlOSAG00000029642;OS09G0418000;OS09G0418000;OS09G0418000;OS09G0418000;OS09G0418250;EPlOSAG00000026724;EPlOSAG00000028320;OS09G0418375;OS09G0418500;…
9	9:18340000~18510000	126	OS09G0478500;OS09G0478500;OS09G0478500;OS09G0478600;OS09G0478733;OS09G0478900;OS09G0479000;OS09G0479000;OS09G0479000;OS09G0479100;OS09G0479100;OS09G0479100;OS09G0479100;OS09G0479100;OS09G0479100;OS09G0479133;EPlOSAG00000015611;OS09G0479200;OS09G0479300;OS09G0479300;OS09G0479300;OS09G0479400;OS09G0479400;OS09G0479400;EPlOSAG00000046953;OS09G0479500;OS09G0479500;OS09G0479500;OS09G0479500;OS09G04795…
9	9:20520000~20740000	259	OS09G0525200;OS09G0525200;OS09G0525200;OS09G0525200;OS09G0525200;OS09G0525200;OS09G0525200;OS09G0525200;OS09G0525200;OS09G0525300;OS09G0525300;OS09G0525300;OS09G0525300;OS09G0525400;OS09G0525400;OS09G0525400;OS09G0525400;OS09G0525400;OS09G0525400;OS09G0525400;OS09G0525500;OS09G0525500;OS09G0525600;OS09G0525600;OS09G0525600;OS09G0525600;OS09G0525600;OS09G0525600;OS09G0525600;OS09G0525600;OS09G0525…
9	9:21480000~21700000	189	EPlOSAG00000027053;EPlOSAG00000029526;EPlOSAG00000030895;EPlOSAG00000007109;OS09G0544300;OS09G0544300;OS09G0544300;OS09G0544300;OS09G0544300;OS09G0544300;OS09G0544300;OS09G0544300;OS09G0544300;OS09G0544300;OS09G0544300;OS09G0544300;OS09G0544300;OS09G0544300;OS09G0544300;OS09G0544300;EPlOSAG00000028660;OS09G0544400;OS09G0544400;OS09G0544400;EPlOSAG00000013250;OS09G0544700;OS09G0544700;OS09G0544750…
10	10:19730000~19940000	143	EPlOSAG00000006882;EPlOSAG00000025824;EPlOSAG00000027004;EPlOSAG00000028806;OS10G0512500;OS10G0512500;OS10G0512500;EPlOSAG00000013764;OS10G0512700;OS10G0512700;OS10G0512700;OS10G0512700;OS10G0512700;OS10G0512700;OS10G0512700;OS10G0512700;OS10G0512700;OS10G0512700;OS10G0512800;OS10G0512800;OS10G0512800;OS10G0512800;OS10G0512800;OS10G0512800;OS10G0512800;OS10G0512800;OS10G0512800;OS10G0512800;OS10G…
10	10:21900000~22120000	237	OS10G0556700;OS10G0556700;OS10G0556700;OS10G0556700;OS10G0556700;OS10G0556700;OS10G0556700;OS10G0556700;EPlOSAG00000047627;OS10G0556900;OS10G0556900;OS10G0556900;OS10G0556900;OS10G0556900;OS10G0556900;OS10G0556900;OS10G0556900;OS10G0556900;OS10G0556900;EPlOSAG00000000275;EPlOSAG00000015348;EPlOSAG00000053149;EPlOSAG00000003565;EPlOSAG00000035778;EPlOSAG00000037379;OS10G0557133;EPlOSAG00000015033;…
10	10:22300000~22570000	302	OS10G0564800;OS10G0564800;OS10G0564800;OS10G0564800;OS10G0564800;OS10G0564800;OS10G0564800;OS10G0564800;OS10G0564900;OS10G0564900;OS10G0564900;OS10G0564900;OS10G0564900;OS10G0565000;OS10G0565000;OS10G0565000;OS10G0565100;OS10G0565100;OS10G0565100;OS10G0565100;OS10G0565100;OS10G0565150;OS10G0565150;OS10G0565150;OS10G0565150;OS10G0565200;EPlOSAG00000031831;EPlOSAG00000033360;EPlOSAG00000037555;EPlO…
11	11:15870000~16050000	52	EPlOSAG00000004031;EPlOSAG00000043568;EPlOSAG00000046164;EPlOSAG00000005918;EPlOSAG00000004948;EPlOSAG00000005262;EPlOSAG00000005233;EPlOSAG00000006168;EPlOSAG00000003769;OS11G0464600;OS11G0464700;OS11G0464700;EPlOSAG00000010769;EPlOSAG00000042821;EPlOSAG00000021935;EPlOSAG00000037697;EPlOSAG00000038708;OS11G0465200;OS11G0465200;OS11G0465200;OS11G0465200;OS11G0465200;OS11G0465200;OS11G0465750;OS1…
12	12:2580000~2740000	153	EPlOSAG00000015298;EPlOSAG00000014364;EPlOSAG00000023677;OS12G0152500;OS12G0152500;OS12G0152500;OS12G0152500;EPlOSAG00000007216;OS12G0152600;OS12G0152700;OS12G0152700;OS12G0152700;OS12G0152700;OS12G0152700;OS12G0152700;OS12G0152700;OS12G0152700;OS12G0152700;OS12G0152700;OS12G0152700;OS12G0152700;OS12G0152700;OS12G0152700;OS12G0152700;OS12G0152700;OS12G0152700;OS12G0152700;OS12G0152700;OS12G015270…
12	12:23140000~23270000	119	OS12G0564400;OS12G0564400;OS12G0564400;OS12G0564400;OS12G0564400;OS12G0564600;OS12G0564600;OS12G0564600;OS12G0564600;OS12G0564600;OS12G0564600;OS12G0564600;OS12G0564600;OS12G0564600;OS12G0564600;OS12G0564600;OS12G0564600;OS12G0564600;OS12G0564600;OS12G0564600;OS12G0564600;OS12G0564600;OS12G0564600;OS12G0564701;OS12G0564701;OS12G0564701;OS12G0564701;OS12G0564701;OS12G0564701;OS12G0564701;OS12G0564…
12	12:24080000~24260000	158	EPlOSAG00000041387;EPlOSAG00000004347;EPlOSAG00000020774;EPlOSAG00000015445;OS12G0581300;OS12G0581350;OS12G0581350;EPlOSAG00000048910;EPlOSAG00000041891;EPlOSAG00000042146;OS12G0581400;OS12G0581400;OS12G0581400;OS12G0581400;OS12G0581400;OS12G0581400;OS12G0581400;OS12G0581400;OS12G0581400;OS12G0581450;OS12G0581600;OS12G0581600;OS12G0581600;OS12G0581600;EPlOSAG00000034151;EPlOSAG00000036841;OS12G05…
12	12:24810000~25530000	540	EPlOSAG00000051649;EPlOSAG00000037158;EPlOSAG00000037923;OS12G0592200;OS12G0592200;OS12G0592200;OS12G0592200;OS12G0592300;OS12G0592300;OS12G0592300;OS12G0592300;EPlOSAG00000023258;EPlOSAG00000017052;OS12G0592400;OS12G0592400;OS12G0592400;OS12G0592400;OS12G0592400;OS12G0592400;OS12G0592500;EPlOSAG00000053085;OS12G0592832;OS12G0592832;OS12G0592900;OS12G0593000;OS12G0593000;OS12G0593000;OS12G0593000…
12	12:26280000~26400000	128	EPlOSAG00000038711;EPlOSAG00000039278;EPlOSAG00000026503;OS12G0617800;OS12G0617800;OS12G0617800;OS12G0617800;OS12G0617800;OS12G0617800;OS12G0617800;OS12G0617800;OS12G0617800;OS12G0617800;OS12G0617800;OS12G0617800;OS12G0617800;OS12G0617800;OS12G0617800;OS12G0617800;OS12G0617800;OS12G0617800;EPlOSAG00000011421;OS12G0617900;OS12G0617900;OS12G0617900;OS12G0617900;OS12G0617900;OS12G0617900;OS12G061790…
12	12:26950000~27160000	194	EPlOSAG00000040068;EPlOSAG00000041730;OS12G0630100;EPlOSAG00000023990;OS12G0630200;EPlOSAG00000026421;OS12G0630500;OS12G0630600;OS12G0630600;EPlOSAG00000051950;OS12G0630700;OS12G0630700;OS12G0630700;OS12G0630700;OS12G0630700;OS12G0630700;OS12G0630700;OS12G0630700;OS12G0630700;OS12G0630700;OS12G0630700;EPlOSAG00000036363;EPlOSAG00000037466;EPlOSAG00000001424;EPlOSAG00000001440;OS12G0630750;OS12G06…

[truncated: 1 more sheets: Table S11]
